# Supplementary material for: Merging of the Case 2 Regional Coast Colour and Maximum-Peak Height chlorophyll-a algorithms: validation and demonstration of satellite-derived retrievals across US lakes
Source: Environ Monit Assess. 2022 Feb 14;194(3):179. doi: 10.1007/s10661-021-09684-w (PMC8843926; doi:10.1007/s10661-021-09684-w)
Supplement: Supplementary file 1 — Supplementary file1 (XLSX 98 KB) [file 10661_2021_9684_MOESM1_ESM.xlsx]

## Sheet: Supplemental Table S1
In Situ	C2RCC	MPH(P)	C50-M15	C50-M10	C15-M10	Sensor	Latitude	Longitude	Date	Lake Name	State
4	2.3	NA	2.3	2.3	2.3	MERIS	34.7626	-87.2436	2005-03-14	Guntersville Lake	AL
0.8	2.6	NA	2.6	2.6	2.6	MERIS	32.7428	-85.9649	2004-09-21	Lake Martin	AL
2.7	2.8	NA	2.8	2.8	2.8	MERIS	32.7428	-85.9649	2010-09-29	Lake Martin	AL
0.3	3.8	NA	3.8	3.8	3.8	MERIS	36.4337	-114.346	2005-04-12	Lake Mead	AZ
3.5	4.5	NA	4.5	4.5	4.5	MERIS	36.4337	-114.346	2006-08-22	Lake Mead	AZ
2.4	4.7	NA	4.7	4.7	4.7	MERIS	36.4337	-114.346	2007-04-24	Lake Mead	AZ
0.7	1	NA	1	1	1	MERIS	36.0539	-114.752	2008-01-15	Lake Mead	AZ
0.3	1.1	NA	1.1	1.1	1.1	MERIS	36.1502	-114.536	2008-03-26	Lake Mead	AZ
2.2	7.6	NA	7.6	7.6	7.6	MERIS	36.4337	-114.346	2008-05-06	Lake Mead	AZ
0.5	1.7	NA	1.7	1.7	1.7	MERIS	36.0539	-114.752	2008-05-06	Lake Mead	AZ
1	2.7	NA	2.7	2.7	2.7	MERIS	36.1502	-114.536	2008-08-19	Lake Mead	AZ
0.7	0.6	1.3	0.6	0.6	0.6	MERIS	36.1502	-114.536	2009-01-28	Lake Mead	AZ
1.4	1.5	NA	1.5	1.5	1.5	MERIS	36.0539	-114.752	2009-02-19	Lake Mead	AZ
1.1	4.8	0.8	4.8	4.8	4.8	OLCI	39.0632	-122.866	2018-05-22	Clear Lake	CA
4	5.2	16.2	16.2	16.2	16.2	OLCI	38.9643	-122.679	2018-05-22	Clear Lake	CA
42.2	12.7	19.4	19.4	19.4	19.4	OLCI	39.0632	-122.866	2018-09-18	Clear Lake	CA
42.3	11	19.6	19.6	19.6	19.6	OLCI	38.9643	-122.679	2018-09-18	Clear Lake	CA
214.5	12.4	17.9	17.9	17.9	17.9	OLCI	39.0632	-122.866	2018-10-16	Clear Lake	CA
53.6	19.1	27.3	27.3	27.3	27.3	OLCI	38.9643	-122.679	2018-10-16	Clear Lake	CA
3.4	4.1	NA	4.1	4.1	4.1	MERIS	38.2672	-104.732	2008-09-25	Lake Pueblo	CO
150.8	NA	74.2	74.2	74.2	74.2	MERIS	28.6467	-81.6342	2008-06-30	Apopka, Lake	FL
81.2	NA	67.8	67.8	67.8	67.8	MERIS	28.6332	-81.5862	2008-06-30	Apopka, Lake	FL
135.2	NA	60.7	60.7	60.7	60.7	MERIS	28.6205	-81.6458	2008-06-30	Apopka, Lake	FL
43.1	NA	45.6	45.6	45.6	45.6	MERIS	28.6332	-81.5862	2010-09-20	Apopka, Lake	FL
1.2	NA	16.4	16.4	16.4	16.4	MERIS	28.472	-81.3501	2006-05-03	Conway, Lake	FL
1.6	5	NA	5	5	5	MERIS	28.472	-81.3501	2010-01-27	Conway, Lake	FL
3	22.8	NA	22.8	22.8	NA	MERIS	28.2872	-81.3069	2011-03-02	East Lake Tohopekaliga	FL
21	NA	57.7	57.7	57.7	57.7	MERIS	28.8611	-81.7167	2008-02-11	Eustis, Lake	FL
26	NA	62.8	62.8	62.8	62.8	MERIS	28.8306	-81.7417	2008-02-11	Eustis, Lake	FL
4.6	7.6	NA	7.6	7.6	7.6	MERIS	28.86	-81.7197	2011-03-15	Eustis, Lake	FL
43.3	149.6	18.7	18.7	18.7	18.7	MERIS	28.044	-81.6512	2010-09-01	Hamilton, Lake	FL
465	NA	214.8	214.8	214.8	214.8	MERIS	27.9727	-81.8425	2009-09-16	Hancock, Lake	FL
39	21.7	11.5	21.7	11.5	11.5	MERIS	27.3983	-81.2789	2009-01-14	Istokpoga, Lake	FL
36	48.2	12.5	48.2	12.5	12.5	MERIS	27.4325	-81.2678	2009-01-14	Istokpoga, Lake	FL
41	39.2	28	28	28	28	MERIS	27.4025	-81.3028	2009-01-14	Istokpoga, Lake	FL
21	96.3	3.8	NA	NA	NA	MERIS	27.3125	-81.2969	2009-12-01	Istokpoga, Lake	FL
35	NA	19.5	19.5	19.5	19.5	MERIS	27.3822	-81.2431	2011-03-29	Istokpoga, Lake	FL
56	NA	29.3	29.3	29.3	29.3	MERIS	28.711	-81.2407	2003-10-08	Jesup, Lake	FL
70	120.2	17.7	17.7	17.7	17.7	MERIS	27.812	-80.7822	2008-08-11	Kenansville Lake	FL
30	47.1	21.2	21.2	21.2	21.2	MERIS	27.8933	-81.2283	2009-01-14	Kissimmee, Lake	FL
22	37.4	9.6	37.4	37.4	NA	MERIS	27.9442	-81.31	2009-01-14	Kissimmee, Lake	FL
35	NA	7.4	NA	NA	NA	MERIS	27.8933	-81.2283	2009-05-27	Kissimmee, Lake	FL
37	NA	9.4	NA	NA	NA	MERIS	27.8933	-81.2283	2009-06-15	Kissimmee, Lake	FL
22	64.1	4.5	NA	NA	NA	MERIS	27.8933	-81.2283	2010-10-12	Kissimmee, Lake	FL
26	86	4.5	NA	NA	NA	MERIS	27.9442	-81.31	2010-10-12	Kissimmee, Lake	FL
11	23.7	NA	23.7	23.7	NA	MERIS	27.8933	-81.2283	2011-02-16	Kissimmee, Lake	FL
12	26.1	0.5	26.1	26.1	NA	MERIS	27.9442	-81.31	2011-02-16	Kissimmee, Lake	FL
53	NA	4.9	NA	NA	NA	MERIS	27.8931	-81.2993	2011-06-16	Kissimmee, Lake	FL
2.3	8.4	NA	8.4	8.4	8.4	MERIS	28.4887	-81.5523	2007-02-07	Lake Buffer	FL
2.5	3.9	NA	3.9	3.9	3.9	MERIS	28.4887	-81.5523	2008-06-02	Lake Buffer	FL
5.4	4.6	NA	4.6	4.6	4.6	MERIS	28.4887	-81.5523	2008-10-01	Lake Buffer	FL
2	4.6	NA	4.6	4.6	4.6	MERIS	28.4887	-81.5523	2009-03-02	Lake Buffer	FL
45	NA	112.6	112.6	112.6	112.6	MERIS	28.7944	-81.6611	2008-12-16	Lake Dora/Beauclair/Carlton	FL
51	NA	115.3	115.3	115.3	115.3	MERIS	28.7917	-81.7194	2008-12-16	Lake Dora/Beauclair/Carlton	FL
46	NA	117.6	117.6	117.6	117.6	MERIS	28.7917	-81.7194	2009-02-17	Lake Dora/Beauclair/Carlton	FL
40	NA	126.4	126.4	126.4	126.4	MERIS	28.7944	-81.6611	2009-02-17	Lake Dora/Beauclair/Carlton	FL
14	NA	31	31	31	31	MERIS	28.792	-81.7181	2010-09-14	Lake Dora/Beauclair/Carlton	FL
26	NA	28.5	28.5	28.5	28.5	MERIS	28.792	-81.7181	2011-03-16	Lake Dora/Beauclair/Carlton	FL
26	NA	39.6	39.6	39.6	39.6	MERIS	28.7944	-81.6574	2011-03-16	Lake Dora/Beauclair/Carlton	FL
51	NA	96.4	96.4	96.4	96.4	MERIS	28.7747	-81.6642	2011-03-16	Lake Dora/Beauclair/Carlton	FL
23	NA	91.1	91.1	91.1	91.1	MERIS	28.7944	-81.6574	2012-03-26	Lake Dora/Beauclair/Carlton	FL
29	NA	115.1	115.1	115.1	115.1	MERIS	28.7747	-81.6642	2012-03-26	Lake Dora/Beauclair/Carlton	FL
42	NA	72	72	72	72	MERIS	28.792	-81.7181	2012-03-26	Lake Dora/Beauclair/Carlton	FL
83	NA	93.8	93.8	93.8	93.8	MERIS	28.795	-81.6564	2012-04-03	Lake Dora/Beauclair/Carlton	FL
7.9	12.4	NA	12.4	12.4	12.4	MERIS	28.7333	-81.7528	2009-01-26	Lake Harris	FL
20	NA	36.7	36.7	36.7	36.7	MERIS	28.7333	-81.7528	2008-11-21	Lake Harris	FL
22	NA	31.4	31.4	31.4	31.4	MERIS	28.8056	-81.7944	2008-02-11	Lake Harris	FL
24	NA	58.1	58.1	58.1	58.1	MERIS	28.7333	-81.7528	2008-02-11	Lake Harris	FL
22	NA	54.7	54.7	54.7	54.7	MERIS	28.7833	-81.8639	2008-02-11	Lake Harris	FL
12	17.8	NA	17.8	17.8	NA	MERIS	28.763	-81.7846	2011-03-15	Lake Harris	FL
1.3	15.4	NA	15.4	15.4	NA	MERIS	28.7833	-81.8583	2011-09-19	Lake Harris	FL
4.8	13.2	NA	13.2	13.2	13.2	MERIS	28.7333	-81.7517	2011-09-19	Lake Harris	FL
3.4	15.6	NA	15.6	15.6	NA	MERIS	28.8033	-81.79	2011-09-19	Lake Harris	FL
14	12.6	NA	12.6	12.6	12.6	MERIS	28.7638	-81.7843	2012-04-03	Lake Harris	FL
16	NA	9.6	NA	NA	NA	MERIS	26.9571	-80.8917	2003-09-09	Lake Okeechobee	FL
4	11	10.3	11	10.3	10.3	MERIS	26.9017	-80.7892	2009-02-12	Lake Okeechobee	FL
8	127	15.1	15.1	15.1	15.1	MERIS	26.8325	-80.9433	2009-03-09	Lake Okeechobee	FL
12	78.1	15.3	15.3	15.3	15.3	MERIS	26.7161	-80.7872	2009-03-09	Lake Okeechobee	FL
11	10.4	8.7	10.4	10.4	10.4	MERIS	26.7969	-80.86	2009-03-09	Lake Okeechobee	FL
8	24.5	1.4	24.5	24.5	NA	MERIS	26.8661	-80.9497	2009-03-09	Lake Okeechobee	FL
15	10.1	9.4	10.1	10.1	10.1	MERIS	26.7969	-80.86	2009-04-29	Lake Okeechobee	FL
10	18.2	10.5	18.2	10.5	10.5	MERIS	26.8834	-80.9169	2009-04-29	Lake Okeechobee	FL
36	21.5	5.3	21.5	21.5	NA	MERIS	27.0425	-80.8908	2009-05-12	Lake Okeechobee	FL
15	21	6.2	21	21	NA	MERIS	26.9161	-80.6247	2009-05-12	Lake Okeechobee	FL
17	17.2	10.7	17.2	10.7	10.7	MERIS	26.9572	-80.8917	2009-05-12	Lake Okeechobee	FL
3	6.1	1.7	6.1	6.1	6.1	MERIS	26.77	-80.7844	2009-05-12	Lake Okeechobee	FL
12	13	1.9	13	13	13	MERIS	26.7969	-80.86	2009-05-12	Lake Okeechobee	FL
12	NA	12.4	NA	12.4	12.4	MERIS	26.9017	-80.7892	2009-08-18	Lake Okeechobee	FL
5	6.2	2.9	6.2	6.2	6.2	MERIS	26.7969	-80.86	2009-10-12	Lake Okeechobee	FL
50	NA	60.8	60.8	60.8	60.8	MERIS	26.8325	-80.9433	2009-10-12	Lake Okeechobee	FL
62	NA	60.5	60.5	60.5	60.5	MERIS	26.8661	-80.9497	2009-10-12	Lake Okeechobee	FL
100	NA	93	93	93	93	MERIS	26.8661	-80.9497	2009-11-16	Lake Okeechobee	FL
6	12.7	9.3	12.7	12.7	12.7	MERIS	26.9844	-80.8549	2009-12-01	Lake Okeechobee	FL
14	11.1	9	11.1	11.1	11.1	MERIS	26.8834	-80.9169	2009-12-14	Lake Okeechobee	FL
49	NA	32.6	32.6	32.6	32.6	MERIS	26.7969	-80.86	2009-12-14	Lake Okeechobee	FL
16	8.5	4.8	8.5	8.5	8.5	MERIS	26.77	-80.7844	2009-12-14	Lake Okeechobee	FL
32	161	23.9	23.9	23.9	23.9	MERIS	26.8661	-80.9497	2009-12-14	Lake Okeechobee	FL
11	2.9	3.1	2.9	2.9	2.9	MERIS	26.7444	-80.7692	2009-12-14	Lake Okeechobee	FL
33	162.9	18.1	18.1	18.1	18.1	MERIS	26.8325	-80.9433	2009-12-14	Lake Okeechobee	FL
7	17.2	12.8	17.2	12.8	12.8	MERIS	26.8834	-80.9169	2010-03-01	Lake Okeechobee	FL
23	109.3	31.1	31.1	31.1	31.1	MERIS	26.8661	-80.9497	2010-03-01	Lake Okeechobee	FL
19	20.9	15.8	15.8	15.8	15.8	MERIS	26.77	-80.7844	2010-03-01	Lake Okeechobee	FL
13	15.9	6.5	15.9	15.9	NA	MERIS	26.7969	-80.86	2010-03-01	Lake Okeechobee	FL
7	8.4	8.6	8.4	8.4	8.4	MERIS	26.9017	-80.7892	2010-03-10	Lake Okeechobee	FL
13	10.2	6.3	10.2	10.2	10.2	MERIS	27.0453	-80.7081	2010-03-10	Lake Okeechobee	FL
8	NA	13.8	NA	13.8	13.8	MERIS	26.9572	-80.8917	2010-04-20	Lake Okeechobee	FL
8	45.8	6.5	45.8	45.8	NA	MERIS	27.0186	-80.9397	2010-04-20	Lake Okeechobee	FL
5	NA	12.5	NA	12.5	12.5	MERIS	26.9017	-80.7892	2010-04-20	Lake Okeechobee	FL
11	NA	12.3	NA	12.3	12.3	MERIS	27.0425	-80.8908	2010-04-20	Lake Okeechobee	FL
33	34.8	7.8	34.8	34.8	NA	MERIS	26.8554	-80.9199	2010-06-17	Lake Okeechobee	FL
13	14.7	0	14.7	14.7	14.7	MERIS	26.7611	-80.7994	2010-06-17	Lake Okeechobee	FL
33	44.1	10.4	44.1	10.4	10.4	MERIS	26.7336	-80.84	2010-07-12	Lake Okeechobee	FL
45	NA	22.8	22.8	22.8	22.8	MERIS	26.7275	-80.8231	2010-07-12	Lake Okeechobee	FL
45	NA	24.1	24.1	24.1	24.1	MERIS	26.7444	-80.7692	2010-07-12	Lake Okeechobee	FL
43	NA	39.4	39.4	39.4	39.4	MERIS	26.8325	-80.9433	2010-07-12	Lake Okeechobee	FL
15	6.9	NA	6.9	6.9	6.9	MERIS	26.7969	-80.86	2010-07-12	Lake Okeechobee	FL
39	50	15.3	15.3	15.3	15.3	MERIS	26.7292	-80.79	2010-07-12	Lake Okeechobee	FL
107	NA	39.5	39.5	39.5	39.5	MERIS	26.9572	-80.8917	2010-09-20	Lake Okeechobee	FL
29	17.2	13.5	17.2	13.5	13.5	MERIS	26.9161	-80.6247	2010-09-20	Lake Okeechobee	FL
16	10.3	3.7	10.3	10.3	10.3	MERIS	26.9017	-80.7892	2010-09-20	Lake Okeechobee	FL
16	9.9	8.4	9.9	9.9	9.9	MERIS	27.1397	-80.7892	2010-12-15	Lake Okeechobee	FL
5	10.1	4.6	10.1	10.1	10.1	MERIS	27.0186	-80.9397	2010-12-15	Lake Okeechobee	FL
8	NA	12.1	NA	12.1	12.1	MERIS	27.0425	-80.8908	2010-12-15	Lake Okeechobee	FL
8	20	12.8	20	12.8	12.8	MERIS	26.9017	-80.7892	2010-12-15	Lake Okeechobee	FL
21	11.7	16.6	16.6	16.6	16.6	MERIS	27.0453	-80.7081	2010-12-15	Lake Okeechobee	FL
19	17.4	7.6	17.4	17.4	NA	MERIS	27.0425	-80.8908	2011-02-14	Lake Okeechobee	FL
40	29.4	17.4	17.4	17.4	17.4	MERIS	26.7336	-80.84	2011-02-14	Lake Okeechobee	FL
25	20.2	4.2	20.2	20.2	NA	MERIS	26.7292	-80.79	2011-02-14	Lake Okeechobee	FL
16	24	6.4	24	24	NA	MERIS	27.1397	-80.7892	2011-02-14	Lake Okeechobee	FL
11	18.6	11.2	18.6	11.2	11.2	MERIS	27.0453	-80.7081	2011-02-14	Lake Okeechobee	FL
19	15.2	7.9	15.2	15.2	NA	MERIS	27.0186	-80.9397	2011-02-14	Lake Okeechobee	FL
11	18.9	10	18.9	10	10	MERIS	26.9572	-80.8917	2011-02-14	Lake Okeechobee	FL
11	20.7	6.4	20.7	20.7	NA	MERIS	26.7444	-80.7692	2011-02-14	Lake Okeechobee	FL
11	20	6.4	20	20	NA	MERIS	26.9161	-80.6247	2011-02-14	Lake Okeechobee	FL
8	21.5	7.4	21.5	21.5	NA	MERIS	26.7742	-80.7083	2011-02-14	Lake Okeechobee	FL
25	37.8	12.9	37.8	12.9	12.9	MERIS	26.7275	-80.8231	2011-02-14	Lake Okeechobee	FL
8	24.6	9.4	24.6	24.6	NA	MERIS	27.0453	-80.7081	2011-03-08	Lake Okeechobee	FL
8	94.6	15.8	15.8	15.8	15.8	MERIS	27.0186	-80.9397	2011-03-08	Lake Okeechobee	FL
16	28.4	9.5	28.4	28.4	NA	MERIS	27.0425	-80.8908	2011-03-08	Lake Okeechobee	FL
5	21.6	10	21.6	10	10	MERIS	26.9017	-80.7892	2011-03-08	Lake Okeechobee	FL
8	4.6	8.2	4.6	4.6	4.6	MERIS	26.77	-80.7844	2011-03-21	Lake Okeechobee	FL
1	29.7	NA	29.7	29.7	NA	MERIS	26.7292	-80.79	2011-03-21	Lake Okeechobee	FL
3	5.7	2.3	5.7	5.7	5.7	MERIS	26.7444	-80.7692	2011-03-21	Lake Okeechobee	FL
73.1	NA	73.1	73.1	73.1	73.1	MERIS	27.9767	-81.5243	2012-02-08	Lake Pierce	FL
4.6	52.1	2.2	NA	NA	NA	MERIS	28.4806	-81.7389	2007-09-11	Louisa, Lake	FL
5.4	104.1	4.1	NA	NA	NA	MERIS	28.4806	-81.7389	2008-09-25	Louisa, Lake	FL
31	NA	41.4	41.4	41.4	41.4	MERIS	29.4623	-82.1794	2010-12-02	Orange Lake	FL
2.6	22.8	9.6	22.8	22.8	NA	MERIS	28.8031	-82.1231	2009-02-24	Panasoffkee, Lake	FL
9.3	5.1	NA	5.1	5.1	5.1	MERIS	27.2292	-81.3625	2008-10-01	Placid, Lake	FL
9	NA	0.1	NA	NA	NA	MERIS	27.2292	-81.3625	2011-08-23	Placid, Lake	FL
14	19	NA	19	19	NA	MERIS	27.7429	-81.5052	2010-06-23	Reedy Lake	FL
18	NA	11.9	NA	11.9	11.9	MERIS	27.7437	-81.4989	2010-12-15	Reedy Lake	FL
2	110.3	0.4	NA	NA	NA	MERIS	29.7268	-82.0717	2010-12-07	Santa Fe Lake	FL
2.9	114.8	1.5	NA	NA	NA	MERIS	29.7333	-82.0626	2010-12-07	Santa Fe Lake	FL
5	1.9	NA	1.9	1.9	1.9	MERIS	29.7339	-82.0773	2012-04-03	Santa Fe Lake	FL
1.9	6.5	NA	6.5	6.5	6.5	MERIS	28.432	-81.5204	2005-04-04	Sheen, Lake	FL
1	3	NA	3	3	3	MERIS	28.432	-81.5204	2009-03-02	Sheen, Lake	FL
1.4	60.9	NA	NA	NA	NA	MERIS	28.432	-81.5204	2009-10-21	Sheen, Lake	FL
30.1	83.1	NA	NA	NA	NA	MERIS	28.1206	-82.7302	2010-09-13	Tarpon, Lake	FL
167.5	NA	28.5	28.5	28.5	28.5	MERIS	28.0604	-82.2783	2005-05-18	Thonotosassa, Lake	FL
140.5	NA	93.4	93.4	93.4	93.4	MERIS	28.0604	-82.2783	2009-02-18	Thonotosassa, Lake	FL
89.3	127.5	22	22	22	22	MERIS	28.0604	-82.2783	2009-09-16	Thonotosassa, Lake	FL
107.5	119.5	35.7	35.7	35.7	35.7	MERIS	28.0604	-82.2783	2009-10-21	Thonotosassa, Lake	FL
112.7	NA	69.5	69.5	69.5	69.5	MERIS	28.0604	-82.2783	2010-03-16	Thonotosassa, Lake	FL
204.8	NA	81.7	81.7	81.7	81.7	MERIS	28.0604	-82.2783	2010-04-20	Thonotosassa, Lake	FL
93	NA	82.7	82.7	82.7	82.7	MERIS	28.0604	-82.2783	2011-06-21	Thonotosassa, Lake	FL
180	NA	162.4	162.4	162.4	162.4	MERIS	28.0604	-82.2783	2011-07-19	Thonotosassa, Lake	FL
11	87	25.6	25.6	25.6	25.6	MERIS	28.2213	-81.3808	2010-12-27	Tohopekaliga, Lake	FL
40	NA	2.7	NA	NA	NA	MERIS	28.1567	-81.3622	2009-06-15	Tohopekaliga, Lake	FL
12	19.9	NA	19.9	19.9	NA	MERIS	28.1958	-81.3903	2011-02-16	Tohopekaliga, Lake	FL
21	25.2	11.2	25.2	11.2	11.2	MERIS	28.1567	-81.3622	2011-02-16	Tohopekaliga, Lake	FL
132.2	NA	268.2	268.2	268.2	268.2	MERIS	26.4241	-81.4936	2011-01-20	Trafford, Lake	FL
17.8	44.2	17	17	17	17	MERIS	26.4241	-81.4936	2010-01-28	Trafford, Lake	FL
13.4	103.1	17.8	17.8	17.8	17.8	MERIS	26.4241	-81.4936	2006-01-25	Trafford, Lake	FL
120	NA	60.9	60.9	60.9	60.9	MERIS	26.4205	-81.494	2004-12-13	Trafford, Lake	FL
39.5	NA	71.2	71.2	71.2	71.2	MERIS	26.4241	-81.4936	2005-09-26	Trafford, Lake	FL
10.7	48.7	0.5	48.7	48.7	NA	MERIS	26.4241	-81.4936	2010-02-22	Trafford, Lake	FL
30.8	NA	32.1	32.1	32.1	32.1	MERIS	26.4241	-81.4936	2011-10-25	Trafford, Lake	FL
36	NA	100	100	100	100	MERIS	28.9178	-81.7417	2009-02-17	Yale, Lake	FL
16	17.2	NA	17.2	17.2	NA	MERIS	28.9178	-81.7417	2009-06-02	Yale, Lake	FL
19	NA	0.3	NA	NA	NA	MERIS	28.9178	-81.7417	2011-03-16	Yale, Lake	FL
16	NA	32.5	32.5	32.5	32.5	MERIS	28.9178	-81.7417	2011-05-20	Yale, Lake	FL
28	NA	13.5	NA	13.5	13.5	MERIS	28.9178	-81.7417	2011-06-22	Yale, Lake	FL
8.1	4.9	NA	4.9	4.9	4.9	MERIS	30.7474	-84.9086	2005-07-20	Lake Seminole	GA
11	NA	11.4	NA	11.4	11.4	MERIS	30.7452	-84.8942	2005-07-20	Lake Seminole	GA
15	NA	10.3	NA	10.3	10.3	MERIS	30.7403	-84.893	2005-07-20	Lake Seminole	GA
6.9	6.6	NA	6.6	6.6	6.6	MERIS	30.7342	-84.8905	2010-06-16	Lake Seminole	GA
2.3	5.7	NA	5.7	5.7	5.7	MERIS	30.7343	-84.8904	2010-12-07	Lake Seminole	GA
9.9	1.2	NA	1.2	1.2	1.2	MERIS	31.8929	-85.1196	2004-04-28	Walter F George Reservoir	GA
11.4	7.2	NA	7.2	7.2	7.2	MERIS	31.8929	-85.1196	2004-10-26	Walter F George Reservoir	GA
13.9	NA	4.3	NA	NA	NA	MERIS	31.8929	-85.1196	2008-07-31	Walter F George Reservoir	GA
39.3	NA	54.2	54.2	54.2	54.2	MERIS	43.1258	-93.417	2006-06-12	Clear Lake	IA
10.9	13.4	2.2	13.4	13.4	13.4	MERIS	42.6216	-95.2042	2006-06-08	Storm Lake	IA
2.1	5.3	NA	5.3	5.3	5.3	OLCI	43.4375	-115.296	2017-04-20	Anderson Ranch Reservoir	ID
1.9	1.6	0	1.6	1.6	1.6	MERIS	47.6499	-116.759	2004-06-22	Harrison Slough	ID
3.8	NA	6.6	NA	NA	NA	MERIS	38.7911	-99.7357	2009-07-14	Cedar Bluff Reservoir	KS
20.9	NA	33.6	33.6	33.6	33.6	MERIS	37.7731	-97.8648	2006-07-10	Cheney Reservoir	KS
18	19.6	14.3	19.6	14.3	14.3	MERIS	39.6621	-99.1316	2007-06-25	Kirwin Reservoir	KS
46	NA	9.3	NA	NA	NA	MERIS	39.8924	-98.0343	2010-08-16	Lovewell Reservoir	KS
3.4	3.9	NA	3.9	3.9	3.9	MERIS	39.4876	-98.3295	2007-06-25	Waconda Lake	KS
9	11	NA	11	11	11	MERIS	38.2019	-95.6881	2005-09-20	Wolf Creek Resevoir	KS
0.9	4	0.8	4	4	4	MERIS	30.1975	-90.1325	2005-10-20	Lake Pontchartrain	LA
3	NA	7.6	NA	NA	NA	MERIS	30.258	-90.1129	2008-04-08	Lake Pontchartrain	LA
21.6	NA	7.1	NA	NA	NA	MERIS	30.258	-90.1129	2008-05-06	Lake Pontchartrain	LA
10	NA	6.9	NA	NA	NA	MERIS	30.0702	-90.1454	2008-05-06	Lake Pontchartrain	LA
33.7	7.1	2.7	7.1	7.1	7.1	MERIS	30.0702	-90.1454	2008-06-17	Lake Pontchartrain	LA
18.6	12	1.1	12	12	12	MERIS	30.1511	-90.1311	2008-06-20	Lake Pontchartrain	LA
24.4	NA	5.9	NA	NA	NA	MERIS	30.1511	-90.1311	2008-07-15	Lake Pontchartrain	LA
31.9	NA	5.3	NA	NA	NA	MERIS	30.258	-90.1129	2008-07-15	Lake Pontchartrain	LA
13.7	6.7	1.7	6.7	6.7	6.7	MERIS	30.1511	-90.1311	2008-10-02	Lake Pontchartrain	LA
15.1	14	5.7	14	14	14	MERIS	30.258	-90.1129	2008-10-02	Lake Pontchartrain	LA
42.4	NA	8.6	NA	NA	NA	MERIS	30.258	-90.1129	2011-05-24	Lake Pontchartrain	LA
25.9	NA	0.1	NA	NA	NA	MERIS	30.258	-90.1129	2011-06-01	Lake Pontchartrain	LA
15.2	11.2	NA	11.2	11.2	11.2	MERIS	30.258	-90.1129	2011-06-07	Lake Pontchartrain	LA
28.2	18.5	1.4	18.5	18.5	NA	MERIS	30.1511	-90.1311	2011-06-07	Lake Pontchartrain	LA
16.6	NA	6.8	NA	NA	NA	MERIS	30.258	-90.1129	2011-06-15	Lake Pontchartrain	LA
24.9	NA	22.1	22.1	22.1	22.1	MERIS	30.1511	-90.1311	2011-06-15	Lake Pontchartrain	LA
17	127.8	5.5	NA	NA	NA	MERIS	46.7669	-93.2674	2007-06-10	Aitkin Lake	MN
25	NA	26.2	26.2	26.2	26.2	MERIS	46.7478	-93.2931	2007-09-09	Aitkin Lake	MN
40.6	NA	121.4	121.4	121.4	121.4	MERIS	45.3513	-96.1399	2008-07-30	Artichoke Lake	MN
42.5	NA	41.2	41.2	41.2	41.2	MERIS	45.3513	-96.1399	2008-09-15	Artichoke Lake	MN
36	NA	9.4	NA	NA	NA	MERIS	45.3513	-96.1399	2009-07-21	Artichoke Lake	MN
47.2	NA	49.2	49.2	49.2	49.2	MERIS	45.3513	-96.1399	2009-09-16	Artichoke Lake	MN
74	NA	92.1	92.1	92.1	92.1	MERIS	43.5512	-93.505	2011-06-01	Bear Lake	MN
50.5	NA	63.1	63.1	63.1	63.1	MERIS	44.9834	-94.4264	2010-07-26	Belle Lake	MN
51.4	NA	51.3	51.3	51.3	51.3	MERIS	44.9834	-94.4264	2011-08-03	Belle Lake	MN
6	NA	3.5	NA	NA	NA	MERIS	45.7838	-94.7423	2008-08-28	Big Birch Lake	MN
2	0.5	NA	0.5	0.5	0.5	MERIS	46.7745	-96.0488	2003-06-19	Big Cormorant Lake	MN
7	4.5	NA	4.5	4.5	4.5	MERIS	46.7745	-96.0488	2007-09-09	Big Cormorant Lake	MN
12	4.4	NA	4.4	4.4	4.4	MERIS	46.7745	-96.0488	2008-09-15	Big Cormorant Lake	MN
1	2.4	NA	2.4	2.4	2.4	MERIS	46.7745	-96.0488	2009-05-18	Big Cormorant Lake	MN
6.7	8.2	NA	8.2	8.2	8.2	MERIS	44.9994	-94.9216	2005-06-10	Big Kandiyohi Lake	MN
10.8	NA	52.9	52.9	52.9	52.9	MERIS	44.9994	-94.9216	2006-06-27	Big Kandiyohi Lake	MN
11.2	NA	22.1	22.1	22.1	22.1	MERIS	44.9994	-94.9216	2006-07-23	Big Kandiyohi Lake	MN
7	9.2	NA	9.2	9.2	9.2	MERIS	47.5112	-94.6234	2007-09-09	Big Lake	MN
1	1.3	NA	1.3	1.3	1.3	MERIS	46.5796	-95.7679	2005-05-15	Big McDonald Lake	MN
7	3.8	NA	3.8	3.8	3.8	MERIS	46.5796	-95.7679	2006-05-17	Big McDonald Lake	MN
8.5	4.7	NA	4.7	4.7	4.7	MERIS	46.5796	-95.7679	2006-08-20	Big McDonald Lake	MN
3.5	2.5	NA	2.5	2.5	2.5	MERIS	46.5796	-95.7679	2011-05-18	Big McDonald Lake	MN
49	NA	53.7	53.7	53.7	53.7	MERIS	46.611	-95.4948	2006-08-20	Big Pine Lake	MN
23	NA	3.2	NA	NA	NA	MERIS	46.611	-95.4948	2008-08-17	Big Pine Lake	MN
16	9	NA	9	9	9	MERIS	46.611	-95.4948	2010-07-18	Big Pine Lake	MN
21	47	5.5	47	47	NA	MERIS	46.611	-95.4948	2011-05-15	Big Pine Lake	MN
2	1.8	NA	1.8	1.8	1.8	MERIS	47.0045	-94.962	2005-05-15	Big Sand Lake	MN
2	0.8	NA	0.8	0.8	0.8	MERIS	47.0045	-94.962	2006-08-20	Big Sand Lake	MN
2	1.7	NA	1.7	1.7	1.7	MERIS	47.0045	-94.962	2011-05-15	Big Sand Lake	MN
5	2.7	0.1	2.7	2.7	2.7	MERIS	45.8806	-94.752	2008-05-21	Big Swan Lake	MN
49	NA	32.5	32.5	32.5	32.5	MERIS	45.8806	-94.752	2008-09-03	Big Swan Lake	MN
5	5.2	1.6	5.2	5.2	5.2	MERIS	47.7315	-94.5981	2008-05-21	Blackduck Lake	MN
17	10.3	NA	10.3	10.3	10.3	MERIS	47.7315	-94.5981	2008-10-08	Blackduck Lake	MN
25	46.1	12	46.1	12	12	MERIS	47.5438	-93.8953	2005-08-01	Bowstring Lake	MN
0.7	1.5	NA	1.5	1.5	1.5	MERIS	47.5438	-93.8953	2010-05-20	Bowstring Lake	MN
44.8	NA	47.4	47.4	47.4	47.4	MERIS	47.5438	-93.8953	2010-09-14	Bowstring Lake	MN
4	6.9	NA	6.9	6.9	6.9	MERIS	46.4494	-95.5561	2006-05-16	Buchanan Lake	MN
10.5	6.3	NA	6.3	6.3	6.3	MERIS	46.4494	-95.5561	2006-08-21	Buchanan Lake	MN
13.4	89.3	38.5	38.5	38.5	38.5	MERIS	45.3152	-94.1274	2003-09-04	Clearwater Lake	MN
5.9	15.6	9	15.6	15.6	NA	MERIS	45.3152	-94.1274	2004-08-12	Clearwater Lake	MN
20	23.8	10	23.8	23.8	NA	MERIS	45.3152	-94.1274	2010-09-21	Clearwater Lake	MN
6	4.4	NA	4.4	4.4	4.4	MERIS	46.8872	-95.696	2009-09-13	Cotton Lake	MN
7	7.6	NA	7.6	7.6	7.6	MERIS	46.4726	-95.7231	2008-05-18	Dead Lake	MN
4	4.6	0.1	4.6	4.6	4.6	MERIS	46.4726	-95.7231	2011-05-18	Dead Lake	MN
37.2	NA	29.1	29.1	29.1	29.1	MERIS	45.1845	-94.8546	2005-07-09	Diamond Lake	MN
64	NA	41.3	41.3	41.3	41.3	MERIS	44.1586	-93.7071	2006-08-23	Elysian Lake	MN
39	NA	4.7	NA	NA	NA	MERIS	44.1586	-93.7071	2009-06-22	Elysian Lake	MN
45	NA	44.4	44.4	44.4	44.4	MERIS	44.1586	-93.7071	2009-09-17	Elysian Lake	MN
4.7	56.4	NA	NA	NA	NA	MERIS	47.8916	-91.7782	2010-08-23	Farm Lake	MN
9	4.2	NA	4.2	4.2	4.2	MERIS	46.6983	-96.0226	2008-08-18	Fish Lake	MN
6	8.8	NA	8.8	8.8	8.8	MERIS	46.7026	-96.0713	2009-09-29	Fish Lake	MN
8	5.5	NA	5.5	5.5	5.5	MERIS	46.6983	-96.0226	2009-09-29	Fish Lake	MN
3	3.4	NA	3.4	3.4	3.4	MERIS	46.6983	-96.0226	2010-04-20	Fish Lake	MN
1	2.2	NA	2.2	2.2	2.2	MERIS	46.6983	-96.0226	2010-05-19	Fish Lake	MN
3	3.5	NA	3.5	3.5	3.5	MERIS	46.7026	-96.0713	2010-05-19	Fish Lake	MN
10	5.1	NA	5.1	5.1	5.1	MERIS	46.7026	-96.0713	2010-09-01	Fish Lake	MN
10	NA	2.3	NA	NA	NA	MERIS	46.6983	-96.0226	2010-09-14	Fish Lake	MN
8	7.1	NA	7.1	7.1	7.1	MERIS	46.6983	-96.0226	2010-09-30	Fish Lake	MN
8	8.2	NA	8.2	8.2	8.2	MERIS	46.7026	-96.0713	2010-09-30	Fish Lake	MN
1	0.7	NA	0.7	0.7	0.7	MERIS	46.6983	-96.0226	2012-04-04	Fish Lake	MN
7	NA	4.8	NA	NA	NA	MERIS	46.2137	-94.6249	2008-08-25	Fish Trap Lake	MN
18	6.2	6.3	6.2	6.2	6.2	MERIS	46.2137	-94.6249	2009-08-25	Fish Trap Lake	MN
13	NA	26.4	26.4	26.4	26.4	MERIS	45.2814	-92.9634	2010-10-03	Forest Lake	MN
23	61.7	23.6	23.6	23.6	23.6	MERIS	45.2814	-92.9634	2003-09-04	Forest Lake	MN
31	NA	39.8	39.8	39.8	39.8	MERIS	45.2814	-92.9634	2008-08-31	Forest Lake	MN
18	88.3	19.6	19.6	19.6	19.6	MERIS	45.2822	-92.9665	2009-09-30	Forest Lake	MN
33	NA	44.4	44.4	44.4	44.4	MERIS	45.2814	-92.9634	2010-08-14	Forest Lake	MN
52	NA	68.3	68.3	68.3	68.3	MERIS	45.2814	-92.9634	2010-09-05	Forest Lake	MN
20	NA	16	16	16	16	MERIS	45.2822	-92.9665	2011-07-31	Forest Lake	MN
47	NA	45.7	45.7	45.7	45.7	MERIS	45.2822	-92.9665	2011-08-11	Forest Lake	MN
169	NA	134.1	134.1	134.1	134.1	MERIS	43.7517	-93.5623	2008-05-28	Freeborn Lake	MN
162	NA	137.9	137.9	137.9	137.9	MERIS	43.7517	-93.5623	2009-07-15	Freeborn Lake	MN
36.5	NA	46.3	46.3	46.3	46.3	MERIS	43.7985	-93.2688	2009-07-15	Geneva Lake	MN
7	5.9	NA	5.9	5.9	5.9	MERIS	45.2639	-94.9106	2009-09-29	Green Lake	MN
3.1	4.4	NA	4.4	4.4	4.4	MERIS	46.471	-94.3269	2005-08-01	Gull Lake	MN
200	112.9	79	79	79	79	MERIS	43.7762	-95.2701	2009-07-15	Heron Lake	MN
139	NA	139.7	139.7	139.7	139.7	MERIS	43.7762	-95.2701	2009-09-01	Heron Lake	MN
32.1	NA	102.8	102.8	102.8	102.8	MERIS	43.7762	-95.2701	2010-06-24	Heron Lake	MN
8	5	NA	5	5	5	MERIS	47.1597	-94.7539	2011-05-15	Kabekona Lake	MN
12	25.5	1.2	25.5	25.5	NA	MERIS	47.4787	-94.863	2008-05-21	Lake Bemidji	MN
22	30.5	1.2	30.5	30.5	NA	MERIS	47.5149	-94.8531	2008-05-21	Lake Bemidji	MN
14	17.8	11.5	17.8	11.5	11.5	MERIS	47.5149	-94.8531	2008-08-27	Lake Bemidji	MN
12.9	10.5	9.7	10.5	10.5	10.5	MERIS	47.5149	-94.8531	2009-09-23	Lake Bemidji	MN
8	5.2	NA	5.2	5.2	5.2	MERIS	46.3466	-95.6578	2006-06-18	Lake Blanche	MN
3	3.2	NA	3.2	3.2	3.2	MERIS	45.9513	-95.3631	2006-07-17	Lake Carlos	MN
7.5	3.9	NA	3.9	3.9	3.9	MERIS	45.9513	-95.3631	2006-08-20	Lake Carlos	MN
5.6	3.7	NA	3.7	3.7	3.7	MERIS	45.9481	-95.3616	2008-05-20	Lake Carlos	MN
5	3.2	NA	3.2	3.2	3.2	MERIS	45.9513	-95.3631	2008-06-16	Lake Carlos	MN
4	3	NA	3	3	3	MERIS	45.9513	-95.3631	2010-06-20	Lake Carlos	MN
2.8	5.8	0.5	5.8	5.8	5.8	MERIS	45.9481	-95.3616	2011-11-14	Lake Carlos	MN
41.1	NA	70.4	70.4	70.4	70.4	MERIS	46.0997	-95.7408	2003-07-28	Lake Christina	MN
32.7	NA	65.9	65.9	65.9	65.9	MERIS	46.095	-95.719	2003-07-28	Lake Christina	MN
21.1	NA	25	25	25	25	MERIS	46.095	-95.719	2004-10-25	Lake Christina	MN
5	2.2	NA	2.2	2.2	2.2	MERIS	46.5159	-94.1599	2008-07-14	Lake Edward	MN
16	19.7	51.8	51.8	51.8	51.8	MERIS	45.5125	-95.6672	2006-07-17	Lake Emily	MN
10	5.6	NA	5.6	5.6	5.6	MERIS	45.5125	-95.6672	2008-07-02	Lake Emily	MN
6	2.8	0.4	2.8	2.8	2.8	MERIS	45.9669	-95.4206	2008-06-12	Lake Ida	MN
11.5	9.4	2.7	9.4	9.4	9.4	MERIS	45.9252	-95.343	2008-09-16	Lake Le Homme Dieu	MN
4	1.7	NA	1.7	1.7	1.7	MERIS	46.5807	-95.9646	2006-06-18	Lake Lida	MN
3	2.6	NA	2.6	2.6	2.6	MERIS	46.5807	-95.9646	2010-05-17	Lake Lida	MN
7	5.3	1.3	5.3	5.3	5.3	MERIS	46.5807	-95.9646	2011-05-15	Lake Lida	MN
2.4	5.8	2.3	5.8	5.8	5.8	MERIS	44.9631	-94.8733	2008-05-21	Lake Lillian	MN
30.2	NA	88	88	88	88	MERIS	44.9631	-94.8733	2008-06-18	Lake Lillian	MN
81.4	NA	11.8	NA	11.8	11.8	MERIS	44.9631	-94.8733	2008-08-06	Lake Lillian	MN
67.1	NA	115.1	115.1	115.1	115.1	MERIS	44.9631	-94.8733	2009-07-21	Lake Lillian	MN
4	4.3	NA	4.3	4.3	4.3	MERIS	46.6515	-96.0113	2006-07-17	Lake Lizzie	MN
11	7.4	NA	7.4	7.4	7.4	MERIS	46.6515	-96.0113	2006-08-21	Lake Lizzie	MN
6	6.4	NA	6.4	6.4	6.4	MERIS	46.6515	-96.0113	2009-09-23	Lake Lizzie	MN
2	3.1	NA	3.1	3.1	3.1	MERIS	46.6515	-96.0113	2010-05-17	Lake Lizzie	MN
4	2.3	NA	2.3	2.3	2.3	MERIS	46.6515	-96.0113	2011-05-18	Lake Lizzie	MN
9.5	2.9	NA	2.9	2.9	2.9	MERIS	45.827	-95.4766	2005-09-27	Lake Mary	MN
4	4.4	NA	4.4	4.4	4.4	MERIS	45.827	-95.4766	2011-07-11	Lake Mary	MN
29	10.5	0.1	10.5	10.5	10.5	MERIS	46.7431	-95.907	2007-08-22	Lake Melissa	MN
10.7	6.4	NA	6.4	6.4	6.4	MERIS	44.9058	-93.664	2006-08-15	Lake Minnetonka	MN
8	4.2	NA	4.2	4.2	4.2	MERIS	44.9058	-93.664	2008-07-14	Lake Minnetonka	MN
16	NA	1.6	NA	NA	NA	MERIS	44.9058	-93.664	2008-09-15	Lake Minnetonka	MN
7	5.4	NA	5.4	5.4	5.4	MERIS	44.9058	-93.664	2011-08-03	Lake Minnetonka	MN
12	NA	1.8	NA	NA	NA	MERIS	44.9058	-93.664	2011-09-07	Lake Minnetonka	MN
1.7	11.4	9.9	11.4	11.4	11.4	MERIS	45.3353	-94.952	2008-05-21	Lake Monongalia	MN
19.6	NA	19.9	19.9	19.9	19.9	MERIS	45.3353	-94.952	2008-07-21	Lake Monongalia	MN
1.2	36.2	30.6	30.6	30.6	30.6	MERIS	45.3353	-94.952	2008-08-18	Lake Monongalia	MN
4.4	104.2	NA	NA	NA	NA	MERIS	48.8545	-94.6944	2006-06-28	Lake of the Woods	MN
3.4	7	NA	7	7	7	MERIS	48.8887	-94.6938	2006-06-28	Lake of the Woods	MN
9.4	7.8	NA	7.8	7.8	7.8	MERIS	49.0566	-94.9198	2009-08-12	Lake of the Woods	MN
11.5	6.1	2.7	6.1	6.1	6.1	MERIS	48.8887	-94.6938	2009-08-12	Lake of the Woods	MN
3.2	42.1	NA	42.1	42.1	NA	MERIS	48.8545	-94.6944	2009-08-12	Lake of the Woods	MN
0.8	2.7	0.8	2.7	2.7	2.7	MERIS	49.3197	-94.9142	2010-05-17	Lake of the Woods	MN
1	5.5	0.9	5.5	5.5	5.5	MERIS	49.0239	-94.9258	2010-06-02	Lake of the Woods	MN
4.6	2.7	8	2.7	2.7	2.7	MERIS	49.3197	-94.9142	2010-06-20	Lake of the Woods	MN
8.2	10.2	NA	10.2	10.2	10.2	MERIS	49.3197	-94.9142	2010-08-19	Lake of the Woods	MN
18.8	NA	30.4	30.4	30.4	30.4	MERIS	48.9219	-94.7283	2010-08-26	Lake of the Woods	MN
11.5	NA	26.5	26.5	26.5	26.5	MERIS	49.2578	-94.785	2009-09-14	Lake of the Woods	MN
23	7	5.5	7	7	7	MERIS	45.9072	-95.1182	2007-07-05	Lake Osakis	MN
18.5	5.4	0	5.4	5.4	5.4	MERIS	44.4404	-92.2294	2010-09-08	Lake Pepin	MN
10.2	NA	11.4	NA	11.4	11.4	MERIS	44.5564	-92.3526	2010-10-06	Lake Pepin	MN
12.7	103.1	6.2	NA	NA	NA	MERIS	44.4211	-92.1335	2011-08-25	Lake Pepin	MN
20.4	18.2	19	19	19	19	MERIS	44.5564	-92.3526	2011-08-25	Lake Pepin	MN
11	52.8	7.7	NA	NA	NA	MERIS	44.4404	-92.2294	2011-08-25	Lake Pepin	MN
17.4	49.7	12.2	49.7	12.2	12.2	MERIS	44.4824	-92.2938	2011-08-25	Lake Pepin	MN
11	18.4	NA	18.4	18.4	NA	MERIS	47.397	-94.9297	2011-08-21	Lake Plantagenet	MN
8.2	5.5	NA	5.5	5.5	5.5	MERIS	45.1064	-94.5408	2004-09-16	Lake Ripley	MN
29	35.8	11.3	35.8	11.3	11.3	MERIS	46.7742	-95.8911	2007-08-22	Lake Sallie	MN
11	NA	5	NA	NA	NA	MERIS	46.7742	-95.8911	2009-08-03	Lake Sallie	MN
72	NA	59	59	59	59	MERIS	44.8679	-93.7744	2008-08-18	Lake Waconia	MN
12	14.2	0.1	14.2	14.2	14.2	MERIS	44.8679	-93.7744	2009-09-29	Lake Waconia	MN
4.9	NA	1.1	NA	NA	NA	MERIS	44.8679	-93.7744	2010-04-27	Lake Waconia	MN
2.5	3.4	NA	3.4	3.4	3.4	MERIS	44.8679	-93.7744	2010-05-26	Lake Waconia	MN
30	35.6	26.9	26.9	26.9	26.9	MERIS	44.8679	-93.7744	2010-09-21	Lake Waconia	MN
7.6	13.4	NA	13.4	13.4	13.4	MERIS	44.8679	-93.7744	2010-10-13	Lake Waconia	MN
2.2	2.8	NA	2.8	2.8	2.8	MERIS	44.8679	-93.7744	2011-05-26	Lake Waconia	MN
41	68.4	28.1	28.1	28.1	28.1	MERIS	44.8679	-93.7744	2011-08-03	Lake Waconia	MN
7.8	8.6	NA	8.6	8.6	8.6	MERIS	44.8679	-93.7744	2011-10-20	Lake Waconia	MN
5	4	NA	4	4	4	MERIS	45.0693	-94.369	2005-06-07	Lake Washington	MN
11	11.9	NA	11.9	11.9	11.9	MERIS	45.0693	-94.369	2007-09-12	Lake Washington	MN
5.7	10.2	NA	10.2	10.2	10.2	MERIS	45.0693	-94.369	2008-05-21	Lake Washington	MN
12	7.3	NA	7.3	7.3	7.3	MERIS	45.0693	-94.369	2008-09-16	Lake Washington	MN
2.9	2.1	NA	2.1	2.1	2.1	MERIS	47.1239	-94.5876	2005-08-01	Leech Lake	MN
2.4	2.2	NA	2.2	2.2	2.2	MERIS	47.1058	-94.521	2005-08-01	Leech Lake	MN
3.5	NA	19.2	19.2	19.2	19.2	MERIS	47.2057	-94.5915	2005-08-01	Leech Lake	MN
2.5	4.5	NA	4.5	4.5	4.5	MERIS	47.1506	-94.5915	2005-08-01	Leech Lake	MN
28	NA	20.7	20.7	20.7	20.7	MERIS	46.9481	-94.1852	2009-09-14	Little Boy Lake	MN
71.9	NA	66.2	66.2	66.2	66.2	MERIS	45.7358	-94.1632	2007-05-02	Little Rock Lake	MN
75.2	NA	111.7	111.7	111.7	111.7	MERIS	45.7358	-94.1632	2007-09-04	Little Rock Lake	MN
28.6	NA	44.9	44.9	44.9	44.9	MERIS	45.7358	-94.1632	2008-06-12	Little Rock Lake	MN
3.7	5.7	NA	5.7	5.7	5.7	MERIS	44.9464	-93.5404	2007-06-25	Lower Lake	MN
2.7	3.7	NA	3.7	3.7	3.7	MERIS	44.9464	-93.5404	2007-08-02	Lower Lake	MN
8	5.4	NA	5.4	5.4	5.4	MERIS	44.9464	-93.5404	2007-09-12	Lower Lake	MN
9.1	8.6	NA	8.6	8.6	8.6	MERIS	44.9147	-93.568	2007-09-12	Lower Lake	MN
6	5.5	0.2	5.5	5.5	5.5	MERIS	44.9147	-93.568	2008-04-29	Lower Lake	MN
4	2.6	NA	2.6	2.6	2.6	MERIS	44.9147	-93.568	2008-06-09	Lower Lake	MN
4	1.2	NA	1.2	1.2	1.2	MERIS	44.9464	-93.5404	2008-08-18	Lower Lake	MN
6	3.7	NA	3.7	3.7	3.7	MERIS	44.9147	-93.568	2008-09-03	Lower Lake	MN
6	4.2	NA	4.2	4.2	4.2	MERIS	44.9464	-93.5404	2008-09-16	Lower Lake	MN
19	26.1	2.9	26.1	26.1	NA	MERIS	47.6712	-96.1291	2004-09-16	Maple Lake	MN
14	11.9	NA	11.9	11.9	11.9	MERIS	47.6712	-96.1291	2009-07-01	Maple Lake	MN
23	25.1	13.7	25.1	13.7	13.7	MERIS	46.0553	-95.8117	2011-08-29	Melby Lake	MN
14	14.3	NA	14.3	14.3	14.3	MERIS	46.0553	-95.8117	2011-09-26	Melby Lake	MN
9.1	8	NA	8	8	8	MERIS	46.2486	-93.5638	2005-08-01	Mille Lacs Lake	MN
9.6	8.6	NA	8.6	8.6	8.6	MERIS	46.2475	-93.6512	2005-08-01	Mille Lacs Lake	MN
9.6	7.2	NA	7.2	7.2	7.2	MERIS	46.1728	-93.5913	2005-08-01	Mille Lacs Lake	MN
11.5	8.1	9.6	8.1	8.1	8.1	MERIS	46.3209	-93.6308	2005-08-01	Mille Lacs Lake	MN
23.5	NA	20.8	20.8	20.8	20.8	MERIS	46.1734	-95.9975	2009-08-25	Mineral Lake	MN
8	20.3	8.5	20.3	20.3	NA	MERIS	46.1734	-95.9975	2009-09-29	Mineral Lake	MN
11.3	NA	10.8	NA	10.8	10.8	MERIS	46.1734	-95.9975	2010-07-12	Mineral Lake	MN
32	NA	53.5	53.5	53.5	53.5	MERIS	43.8397	-93.8601	2009-09-16	Minnesota Lake	MN
8	NA	1	NA	NA	NA	MERIS	46.9548	-95.0684	2006-06-18	Mud Lake	MN
8	2.4	NA	2.4	2.4	2.4	MERIS	46.9613	-95.0527	2006-08-20	Mud Lake	MN
14	9.7	1	9.7	9.7	9.7	MERIS	46.6348	-95.5454	2006-08-21	Mud Lake	MN
4	1.5	NA	1.5	1.5	1.5	MERIS	46.4342	-94.2897	2008-09-16	North Long Lake	MN
6	3.6	NA	3.6	3.6	3.6	MERIS	46.4404	-94.2483	2008-09-16	North Long Lake	MN
2	2.3	NA	2.3	2.3	2.3	MERIS	46.4404	-94.2483	2010-05-23	North Long Lake	MN
42	NA	10.1	NA	10.1	10.1	MERIS	46.3092	-95.7955	2008-08-17	North Turtle Lake	MN
3	6.3	2	6.3	6.3	6.3	MERIS	46.3092	-95.7955	2009-05-31	North Turtle Lake	MN
6	4.6	NA	4.6	4.6	4.6	MERIS	47.2563	-95.649	2008-05-27	North Twin Lake	MN
3	4.9	NA	4.9	4.9	4.9	MERIS	47.2563	-95.649	2009-05-21	North Twin Lake	MN
3	3.9	NA	3.9	3.9	3.9	MERIS	46.4148	-95.6365	2003-08-18	Otter Tail Lake	MN
4	2.5	NA	2.5	2.5	2.5	MERIS	46.4148	-95.6365	2005-05-15	Otter Tail Lake	MN
4	0	NA	0	0	0	MERIS	46.3882	-95.6682	2005-05-19	Otter Tail Lake	MN
4	NA	0.3	NA	NA	NA	MERIS	46.3882	-95.6682	2005-06-19	Otter Tail Lake	MN
10	4	0.7	4	4	4	MERIS	46.3882	-95.6682	2006-06-18	Otter Tail Lake	MN
4	2.8	NA	2.8	2.8	2.8	MERIS	46.4148	-95.6365	2006-06-18	Otter Tail Lake	MN
9	5.1	NA	5.1	5.1	5.1	MERIS	46.3791	-95.6945	2006-08-20	Otter Tail Lake	MN
9	5.2	NA	5.2	5.2	5.2	MERIS	46.3882	-95.6682	2006-08-20	Otter Tail Lake	MN
7.5	5.9	NA	5.9	5.9	5.9	MERIS	46.3791	-95.6945	2008-08-18	Otter Tail Lake	MN
5	3	NA	3	3	3	MERIS	46.3791	-95.6945	2010-06-20	Otter Tail Lake	MN
7	3.4	0.4	3.4	3.4	3.4	MERIS	46.3882	-95.6682	2010-06-20	Otter Tail Lake	MN
7	7.6	NA	7.6	7.6	7.6	MERIS	46.3882	-95.6682	2010-07-18	Otter Tail Lake	MN
6	6.5	NA	6.5	6.5	6.5	MERIS	46.3882	-95.6682	2011-08-21	Otter Tail Lake	MN
7	4.6	NA	4.6	4.6	4.6	MERIS	46.4148	-95.6365	2011-08-21	Otter Tail Lake	MN
1.6	1.8	NA	1.8	1.8	1.8	MERIS	46.5771	-94.165	2005-08-01	Pelican Lake	MN
4.9	14.7	0.9	14.7	14.7	14.7	MERIS	45.2484	-93.7654	2005-11-10	Pelican Lake	MN
6	NA	1.4	NA	NA	NA	MERIS	47.6944	-95.5284	2007-07-17	Pine Lake	MN
3	NA	1.5	NA	NA	NA	MERIS	47.699	-95.5289	2009-07-12	Pine Lake	MN
9	9.6	NA	9.6	9.6	9.6	MERIS	47.699	-95.5289	2009-09-13	Pine Lake	MN
5	4.7	NA	4.7	4.7	4.7	MERIS	46.6884	-94.2632	2008-08-24	Pine River Reservoir	MN
4	6.7	NA	6.7	6.7	6.7	MERIS	46.6884	-94.2632	2010-05-23	Pine River Reservoir	MN
25	NA	35.5	35.5	35.5	35.5	MERIS	46.03	-95.8809	2011-08-29	Pomme de Terre Lake	MN
24	21.4	3.3	21.4	21.4	NA	MERIS	46.03	-95.8809	2011-09-26	Pomme de Terre Lake	MN
40.2	NA	51.5	51.5	51.5	51.5	MERIS	44.7815	-94.5371	2008-06-18	Preston Lake	MN
1.9	0.6	NA	0.6	0.6	0.6	MERIS	48.5593	-92.8122	2005-05-23	Rainy Lake	MN
10.6	85.2	NA	NA	NA	NA	MERIS	48.5668	-93.1681	2005-08-01	Rainy Lake	MN
3.4	0.8	NA	0.8	0.8	0.8	MERIS	48.576	-92.8667	2005-08-01	Rainy Lake	MN
3.7	59.9	0.6	NA	NA	NA	MERIS	48.6203	-93.0699	2006-07-17	Rainy Lake	MN
2.7	2.1	NA	2.1	2.1	2.1	MERIS	48.6203	-93.0699	2006-08-15	Rainy Lake	MN
3.7	61.4	NA	NA	NA	NA	MERIS	48.5593	-92.8122	2007-05-17	Rainy Lake	MN
2.5	2.2	0.5	2.2	2.2	2.2	MERIS	48.6178	-93.1753	2007-07-05	Rainy Lake	MN
3.6	0.5	0.2	0.5	0.5	0.5	MERIS	48.5593	-92.8122	2007-09-07	Rainy Lake	MN
4.5	2.8	NA	2.8	2.8	2.8	MERIS	48.6178	-93.1753	2007-09-10	Rainy Lake	MN
4	22.3	NA	22.3	22.3	NA	MERIS	48.6338	-93.1954	2007-09-10	Rainy Lake	MN
4	51.3	NA	NA	NA	NA	MERIS	48.7473	-92.9848	2005-08-01	Rainy Lake	MN
3.7	1	NA	1	1	1	MERIS	48.6395	-93	2005-08-01	Rainy Lake	MN
6.1	2.3	NA	2.3	2.3	2.3	MERIS	48.6912	-93.3063	2007-08-25	Rainy Lake	MN
14.4	13.5	5.8	13.5	13.5	13.5	MERIS	43.5588	-95.4363	2008-08-18	Round Lake	MN
14.9	46.7	26.4	26.4	26.4	26.4	MERIS	43.5588	-95.4363	2008-09-16	Round Lake	MN
12	27.5	NA	27.5	27.5	NA	MERIS	46.4826	-95.5396	2004-09-12	Rush Lake	MN
12	8.8	NA	8.8	8.8	8.8	MERIS	46.4826	-95.5396	2006-06-18	Rush Lake	MN
8	16.6	NA	16.6	16.6	NA	MERIS	46.4826	-95.5396	2009-05-18	Rush Lake	MN
14	8.9	2.7	8.9	8.9	8.9	MERIS	46.4826	-95.5396	2010-08-17	Rush Lake	MN
12	19.8	1.8	19.8	19.8	NA	MERIS	46.4826	-95.5396	2011-05-15	Rush Lake	MN
4	5.4	NA	5.4	5.4	5.4	MERIS	47.6512	-92.6355	2010-07-12	Sand Lake	MN
20.5	46.5	4	46.5	46.5	NA	MERIS	47.6512	-92.6355	2010-08-17	Sand Lake	MN
4.3	76.4	NA	NA	NA	NA	MERIS	47.6512	-92.6355	2011-05-18	Sand Lake	MN
5.8	69.7	1.9	NA	NA	NA	MERIS	47.0593	-93.4878	2006-05-17	Split Hand Lake	MN
27.2	51.7	18.6	18.6	18.6	18.6	MERIS	47.0593	-93.4878	2006-07-17	Split Hand Lake	MN
6	1.2	1.9	1.2	1.2	1.2	MERIS	46.21	-95.8389	2010-05-16	Stalker Lake	MN
6	5.5	0.9	5.5	5.5	5.5	MERIS	46.21	-95.8389	2011-05-15	Stalker Lake	MN
6	9.4	NA	9.4	9.4	9.4	MERIS	46.2078	-95.8287	2011-05-15	Stalker Lake	MN
7	3.1	NA	3.1	3.1	3.1	MERIS	46.5279	-95.8067	2006-06-18	Star Lake	MN
8	6.2	NA	6.2	6.2	6.2	MERIS	46.5279	-95.8067	2006-08-20	Star Lake	MN
6	6.4	NA	6.4	6.4	6.4	MERIS	46.5279	-95.8067	2009-05-18	Star Lake	MN
11	4.6	NA	4.6	4.6	4.6	MERIS	46.5279	-95.8067	2011-05-18	Star Lake	MN
2	3.9	NA	3.9	3.9	3.9	MERIS	47.0741	-95.7005	2009-05-31	Strawberry Lake	MN
3	1.6	NA	1.6	1.6	1.6	MERIS	47.0741	-95.7005	2009-09-13	Strawberry Lake	MN
6	2.4	NA	2.4	2.4	2.4	MERIS	47.4458	-94.2177	2005-08-01	Sugar Lake	MN
6	8.1	0.4	8.1	8.1	8.1	MERIS	47.447	-94.0664	2008-05-21	Sugar Lake	MN
4.8	1.2	0.3	1.2	1.2	1.2	MERIS	47.4458	-94.2177	2009-09-23	Sugar Lake	MN
19	26.8	NA	26.8	26.8	NA	MERIS	46.9393	-95.6639	2007-06-21	Tamarac Lake	MN
29	49.4	13.7	49.4	13.7	13.7	MERIS	46.9393	-95.6639	2007-08-22	Tamarac Lake	MN
11	11.2	NA	11.2	11.2	11.2	MERIS	46.9393	-95.6639	2008-05-21	Tamarac Lake	MN
23	NA	10.7	NA	10.7	10.7	MERIS	46.9393	-95.6639	2009-08-18	Tamarac Lake	MN
1	NA	4	NA	NA	NA	MERIS	46.9393	-95.6639	2010-05-20	Tamarac Lake	MN
5	4.3	0.5	4.3	4.3	4.3	MERIS	47.3528	-94.5804	2008-05-21	Ten Section Lake	MN
2.8	2.8	NA	2.8	2.8	2.8	MERIS	47.3528	-94.5804	2009-05-19	Ten Section Lake	MN
3.4	1.5	NA	1.5	1.5	1.5	MERIS	47.3528	-94.5804	2009-09-23	Ten Section Lake	MN
2.3	1	NA	1	1	1	MERIS	46.9782	-94.5655	2008-09-16	Tenmile Lake	MN
1.5	0.4	NA	0.4	0.4	0.4	MERIS	46.9782	-94.5655	2009-09-23	Tenmile Lake	MN
1.9	0.4	NA	0.4	0.4	0.4	MERIS	46.9541	-94.6037	2009-09-23	Tenmile Lake	MN
2.6	1.8	NA	1.8	1.8	1.8	MERIS	46.9782	-94.5655	2010-09-14	Tenmile Lake	MN
3.6	1.7	0.7	1.7	1.7	1.7	MERIS	46.9782	-94.5655	2011-11-08	Tenmile Lake	MN
3	3.8	NA	3.8	3.8	3.8	MERIS	46.8603	-95.4919	2010-05-19	Toad Lake	MN
11	6.5	1.9	6.5	6.5	6.5	MERIS	46.8603	-95.4919	2011-09-15	Toad Lake	MN
4.3	77.1	NA	NA	NA	NA	MERIS	47.8626	-92.2913	2008-06-02	Vermilion Lake	MN
4.2	0.7	NA	0.7	0.7	0.7	MERIS	47.9194	-92.6033	2008-07-21	Vermilion Lake	MN
3.2	96.1	4.2	NA	NA	NA	MERIS	47.8148	-92.3083	2008-08-18	Vermilion Lake	MN
4.5	47.9	NA	47.9	47.9	NA	MERIS	48.5033	-93.064	2009-09-10	W Kabetogama Lake	MN
3	3.9	NA	3.9	3.9	3.9	MERIS	46.2862	-95.6713	2010-06-20	West Battle Lake	MN
3	6.7	NA	6.7	6.7	6.7	MERIS	47.68	-106.88	2008-08-06	Lake Fort Peck	MT
2	0.3	0.9	0.3	0.3	0.3	MERIS	48.1275	-114.717	2011-08-16	Little Bitterroot Lake	MT
3.8	1	1.6	1	1	1	MERIS	41.8915	-83.195	2004-08-05	Lake Erie	N/A
7.6	4.6	NA	4.6	4.6	4.6	MERIS	41.7266	-83.1377	2009-08-18	Lake Erie	N/A
11.1	3.5	10.1	3.5	10.1	10.1	MERIS	41.8915	-83.195	2011-08-09	Lake Erie	N/A
1	1.4	NA	1.4	1.4	1.4	MERIS	45.7289	-83.8955	2003-04-11	Lake Huron	N/A
0.8	0.9	0.6	0.9	0.9	0.9	MERIS	45.4499	-82.9152	2003-04-12	Lake Huron	N/A
0.8	0.7	1.8	0.7	0.7	0.7	MERIS	45.5167	-83.4629	2003-04-11	Lake Huron	N/A
1.1	0.5	1.6	0.5	0.5	0.5	MERIS	44.0009	-82.3522	2003-04-12	Lake Huron	N/A
1	0.8	0.7	0.8	0.8	0.8	MERIS	44.4531	-82.3413	2003-04-12	Lake Huron	N/A
0.9	0.5	NA	0.5	0.5	0.5	MERIS	44.1984	-82.5035	2003-04-12	Lake Huron	N/A
0.9	0.6	NA	0.6	0.6	0.6	MERIS	45.7289	-83.8955	2003-08-04	Lake Huron	N/A
0.3	0.3	2	0.3	0.3	0.3	MERIS	44.4531	-82.3413	2005-08-05	Lake Huron	N/A
0.3	0.3	1.2	0.3	0.3	0.3	MERIS	43.6322	-82.3086	2005-08-05	Lake Huron	N/A
0.5	0.2	1.4	0.2	0.2	0.2	MERIS	44.0009	-82.3522	2005-08-05	Lake Huron	N/A
0.7	0.3	NA	0.3	0.3	0.3	MERIS	45.1168	-82.9862	2008-04-20	Lake Huron	N/A
0.6	0.4	NA	0.4	0.4	0.4	MERIS	44.0009	-82.3522	2008-04-20	Lake Huron	N/A
0.7	0.4	1.4	0.4	0.4	0.4	MERIS	45.7289	-83.8955	2009-04-11	Lake Huron	N/A
0.8	0.4	NA	0.4	0.4	0.4	MERIS	44.0009	-82.3522	2009-04-12	Lake Huron	N/A
1.6	1.4	NA	1.4	1.4	1.4	MERIS	45.1781	-86.3933	2002-08-03	Lake Michigan	N/A
1.2	0.3	1.3	0.3	0.3	0.3	MERIS	42.3977	-87.0002	2003-04-09	Lake Michigan	N/A
1.3	0.6	0.7	0.6	0.6	0.6	MERIS	44.7599	-86.9665	2003-04-11	Lake Michigan	N/A
0.7	0.5	1	0.5	0.5	0.5	MERIS	42.7597	-87.4109	2003-08-01	Lake Michigan	N/A
1.4	0.6	NA	0.6	0.6	0.6	MERIS	42.7333	-86.9999	2003-08-01	Lake Michigan	N/A
1.5	0.9	0.9	0.9	0.9	0.9	MERIS	43.1335	-86.9999	2004-04-05	Lake Michigan	N/A
1.6	0.9	NA	0.9	0.9	0.9	MERIS	42.8609	-86.6155	2004-04-05	Lake Michigan	N/A
1.5	0.9	NA	0.9	0.9	0.9	MERIS	44.7599	-86.9665	2005-04-03	Lake Michigan	N/A
0.6	0.5	NA	0.5	0.5	0.5	MERIS	43.6031	-86.9592	2005-08-01	Lake Michigan	N/A
1.3	0.4	NA	0.4	0.4	0.4	MERIS	44.0903	-86.7666	2005-08-02	Lake Michigan	N/A
1.4	0.2	NA	0.2	0.2	0.2	MERIS	44.7599	-86.9665	2005-08-02	Lake Michigan	N/A
0.6	0.6	0.9	0.6	0.6	0.6	MERIS	42.3977	-87.0002	2006-08-02	Lake Michigan	N/A
0.8	1.2	NA	1.2	1.2	1.2	MERIS	42.7597	-87.4109	2008-04-14	Lake Michigan	N/A
1.7	1.1	0.4	1.1	1.1	1.1	MERIS	44.1401	-87.2335	2008-08-03	Lake Michigan	N/A
1.3	0.2	NA	0.2	0.2	0.2	MERIS	45.1781	-86.3933	2008-08-04	Lake Michigan	N/A
1.1	0.3	NA	0.3	0.3	0.3	MERIS	42.7333	-86.9999	2009-04-09	Lake Michigan	N/A
0.6	0.4	NA	0.4	0.4	0.4	MERIS	42.8609	-86.6155	2009-04-08	Lake Michigan	N/A
0.3	0.3	NA	0.3	0.3	0.3	MERIS	43.167	-87.745	2010-04-28	Lake Michigan	N/A
0.3	1.9	0.8	1.9	1.9	1.9	MERIS	43.08	-87.805	2010-04-28	Lake Michigan	N/A
0.7	0.6	NA	0.6	0.6	0.6	MERIS	43.027	-87.863	2010-04-28	Lake Michigan	N/A
6.3	4.1	2.7	4.1	4.1	4.1	MERIS	43.026	-87.883	2010-04-28	Lake Michigan	N/A
0.6	1	NA	1	1	1	MERIS	43.078	-87.847	2010-04-28	Lake Michigan	N/A
1.9	1.4	NA	1.4	1.4	1.4	MERIS	42.891	-87.838	2010-06-28	Lake Michigan	N/A
0.6	1.1	NA	1.1	1.1	1.1	MERIS	43.027	-87.863	2010-07-14	Lake Michigan	N/A
0.5	0.2	NA	0.2	0.2	0.2	MERIS	42.7597	-87.4109	2010-08-01	Lake Michigan	N/A
2.7	1.1	NA	1.1	1.1	1.1	MERIS	42.891	-87.838	2010-08-18	Lake Michigan	N/A
23	NA	2.2	NA	NA	NA	MERIS	43.026	-87.883	2011-06-07	Lake Michigan	N/A
0.7	1.4	0.3	1.4	1.4	1.4	MERIS	43.08	-87.805	2011-06-29	Lake Michigan	N/A
0.7	1.4	0	1.4	1.4	1.4	MERIS	43.078	-87.847	2011-06-29	Lake Michigan	N/A
3.1	1.7	1.2	1.7	1.7	1.7	MERIS	43.027	-87.863	2011-06-29	Lake Michigan	N/A
33.8	6.4	3.5	6.4	6.4	6.4	MERIS	43.026	-87.883	2011-06-29	Lake Michigan	N/A
0.6	1.2	NA	1.2	1.2	1.2	MERIS	42.889	-87.838	2011-06-29	Lake Michigan	N/A
1.2	0.9	2.1	0.9	0.9	0.9	MERIS	43.078	-87.847	2011-07-20	Lake Michigan	N/A
0.7	1.3	3.2	1.3	1.3	1.3	MERIS	43.08	-87.805	2011-07-20	Lake Michigan	N/A
3.5	3.4	1.7	3.4	3.4	3.4	MERIS	43.026	-87.883	2011-07-20	Lake Michigan	N/A
0.5	0.9	1.7	0.9	0.9	0.9	MERIS	43.167	-87.745	2011-07-20	Lake Michigan	N/A
0.7	2.2	1.6	2.2	2.2	2.2	MERIS	43.027	-87.863	2011-07-20	Lake Michigan	N/A
0.3	0.2	NA	0.2	0.2	0.2	MERIS	42.3977	-87.0002	2011-08-03	Lake Michigan	N/A
0	0.3	NA	0.3	0.3	0.3	MERIS	43.1335	-86.9999	2011-08-03	Lake Michigan	N/A
1	0.9	NA	0.9	0.9	0.9	MERIS	42.3977	-87.0002	2012-04-02	Lake Michigan	N/A
2.6	0.6	NA	0.6	0.6	0.6	MERIS	43.4305	-77.4384	2005-09-03	Lake Ontario	N/A
1.8	1.1	2.3	1.1	1.1	1.1	MERIS	43.4305	-77.4384	2010-08-13	Lake Ontario	N/A
0.7	0.7	NA	0.7	0.7	0.7	MERIS	47.2591	-86.3481	2003-04-23	Lake Superior	N/A
1	0.9	NA	0.9	0.9	0.9	MERIS	47.1646	-89.6604	2004-08-20	Lake Superior	N/A
0.5	0.8	2	0.8	0.8	0.8	MERIS	47.5397	-86.8182	2005-10-01	Lake Superior	N/A
0.9	0.5	NA	0.5	0.5	0.5	MERIS	47.2591	-86.3481	2007-04-16	Lake Superior	N/A
0.8	0.5	NA	0.5	0.5	0.5	MERIS	47.5397	-86.8182	2007-04-16	Lake Superior	N/A
0.8	0.8	0.2	0.8	0.8	0.8	MERIS	47.514	-87.5457	2007-04-16	Lake Superior	N/A
0.6	0.6	0.1	0.6	0.6	0.6	MERIS	47.2591	-86.3481	2008-04-30	Lake Superior	N/A
0.5	0.6	0.5	0.6	0.6	0.6	MERIS	47.5397	-86.8182	2008-04-30	Lake Superior	N/A
1.3	0.9	2.6	0.9	0.9	0.9	MERIS	47.741	-88.7372	2008-08-26	Lake Superior	N/A
1.2	0.4	NA	0.4	0.4	0.4	MERIS	47.514	-87.5457	2009-09-01	Lake Superior	N/A
1.6	0.8	NA	0.8	0.8	0.8	MERIS	47.8328	-88.0425	2009-09-01	Lake Superior	N/A
1.1	0.9	NA	0.9	0.9	0.9	MERIS	47.1646	-89.6604	2010-04-22	Lake Superior	N/A
0.8	0.9	NA	0.9	0.9	0.9	MERIS	47.5138	-90.1504	2011-04-21	Lake Superior	N/A
0.7	0.3	NA	0.3	0.3	0.3	MERIS	47.6214	-89.463	2011-04-24	Lake Superior	N/A
0.7	0.4	1	0.4	0.4	0.4	MERIS	46.8944	-85.8579	2011-04-24	Lake Superior	N/A
0	0.7	1.6	0.7	0.7	0.7	MERIS	46.7757	-86.5547	2011-04-24	Lake Superior	N/A
12.8	NA	24.7	24.7	24.7	24.7	MERIS	46.6567	-99.5648	2005-09-01	Alkaline Lake	ND
19	NA	10.7	NA	10.7	10.7	MERIS	48.1463	-99.164	2003-08-14	Devils Lake	ND
9.6	14.1	NA	14.1	14.1	14.1	MERIS	48.1463	-99.164	2003-10-07	Devils Lake	ND
5.3	4.3	NA	4.3	4.3	4.3	MERIS	48.0593	-98.8411	2004-05-18	Devils Lake	ND
11.5	17.2	NA	17.2	17.2	NA	MERIS	48.1053	-99.0255	2004-05-18	Devils Lake	ND
9.1	8.4	NA	8.4	8.4	8.4	MERIS	48.0326	-98.9533	2004-05-18	Devils Lake	ND
26.3	NA	17.5	17.5	17.5	17.5	MERIS	48.0134	-99.1119	2005-10-11	Devils Lake	ND
26.2	NA	30.9	30.9	30.9	30.9	MERIS	48.1053	-99.0255	2005-10-11	Devils Lake	ND
25.1	NA	33.2	33.2	33.2	33.2	MERIS	48.1463	-99.164	2005-10-11	Devils Lake	ND
39	NA	44.7	44.7	44.7	44.7	MERIS	48.0134	-99.1119	2006-10-09	Devils Lake	ND
35.2	NA	58.4	58.4	58.4	58.4	MERIS	48.1463	-99.164	2007-08-21	Devils Lake	ND
18.7	4.5	1.6	4.5	4.5	4.5	MERIS	48.0326	-98.9533	2008-05-20	Devils Lake	ND
4.8	2.1	NA	2.1	2.1	2.1	MERIS	48.0134	-99.1119	2008-05-20	Devils Lake	ND
13.9	8.8	NA	8.8	8.8	8.8	MERIS	48.0134	-99.1119	2008-05-21	Devils Lake	ND
22.4	NA	34.8	34.8	34.8	34.8	MERIS	48.1463	-99.164	2008-08-18	Devils Lake	ND
9.9	13.4	12.6	13.4	12.6	12.6	MERIS	48.1053	-99.0255	2008-08-18	Devils Lake	ND
14.2	19.1	10.4	19.1	10.4	10.4	MERIS	48.0326	-98.9533	2008-08-18	Devils Lake	ND
18.4	31.5	11.4	31.5	11.4	11.4	MERIS	48.0134	-99.1119	2008-08-18	Devils Lake	ND
49.1	NA	42.3	42.3	42.3	42.3	MERIS	48.1463	-99.164	2008-10-20	Devils Lake	ND
39.5	NA	67.9	67.9	67.9	67.9	MERIS	48.0134	-99.1119	2008-10-20	Devils Lake	ND
63	NA	54.8	54.8	54.8	54.8	MERIS	48.1053	-99.0255	2008-10-20	Devils Lake	ND
29.6	24.5	19.7	19.7	19.7	19.7	MERIS	48.0593	-98.8411	2008-10-20	Devils Lake	ND
38.2	40.5	21.4	21.4	21.4	21.4	MERIS	48.0326	-98.9533	2008-10-20	Devils Lake	ND
8	NA	5.5	NA	NA	NA	MERIS	48.1053	-99.0255	2009-07-21	Devils Lake	ND
6.1	7.2	NA	7.2	7.2	7.2	MERIS	48.1053	-99.0255	2010-07-28	Devils Lake	ND
18.2	NA	13.2	NA	13.2	13.2	MERIS	48.0134	-99.1119	2011-07-27	Devils Lake	ND
11.7	46.3	NA	46.3	46.3	NA	MERIS	48.0326	-98.9533	2011-07-27	Devils Lake	ND
23.5	NA	134.2	134.2	134.2	134.2	MERIS	48.3023	-99.1652	2008-07-30	Lake Irvine	ND
31.5	NA	157.1	157.1	157.1	157.1	MERIS	48.3023	-99.1652	2008-09-03	Lake Irvine	ND
16.6	90.9	19.8	19.8	19.8	19.8	MERIS	46.8186	-99.7495	2011-07-27	Lake Isabel	ND
13	3	NA	3	3	3	MERIS	44.7709	-100.717	2009-06-16	Lake Oahe	ND
7	2	NA	2	2	2	MERIS	44.4627	-100.422	2009-06-16	Lake Oahe	ND
2.4	5	NA	5	5	5	MERIS	47.5691	-102.114	2003-08-18	Lake Sakakawea	ND
2.3	1.6	NA	1.6	1.6	1.6	MERIS	47.5209	-101.762	2003-09-22	Lake Sakakawea	ND
2.9	2.1	1.7	2.1	2.1	2.1	MERIS	47.7142	-102.261	2004-07-20	Lake Sakakawea	ND
3.2	6.5	NA	6.5	6.5	6.5	MERIS	47.5691	-102.114	2004-08-31	Lake Sakakawea	ND
1	1.9	0.3	1.9	1.9	1.9	MERIS	47.7156	-102.258	2006-07-25	Lake Sakakawea	ND
102	2.9	NA	2.9	2.9	2.9	MERIS	48.058	-102.662	2006-08-03	Lake Sakakawea	ND
2	2.1	NA	2.1	2.1	2.1	MERIS	47.7156	-102.258	2006-08-29	Lake Sakakawea	ND
1.7	1.8	0.5	1.8	1.8	1.8	MERIS	47.6078	-101.263	2007-05-01	Lake Sakakawea	ND
1.8	2.1	NA	2.1	2.1	2.1	MERIS	47.6097	-101.17	2007-05-01	Lake Sakakawea	ND
2	2.8	NA	2.8	2.8	2.8	MERIS	47.5198	-101.761	2007-06-28	Lake Sakakawea	ND
0.2	1.3	2.3	1.3	1.3	1.3	MERIS	47.6097	-101.17	2007-07-26	Lake Sakakawea	ND
1.8	1.7	NA	1.7	1.7	1.7	MERIS	47.6078	-101.263	2007-07-26	Lake Sakakawea	ND
1.7	1.5	NA	1.5	1.5	1.5	MERIS	47.6408	-101.189	2007-07-26	Lake Sakakawea	ND
2	3.5	1.9	3.5	3.5	3.5	MERIS	47.7156	-102.258	2007-08-21	Lake Sakakawea	ND
1.1	2.2	NA	2.2	2.2	2.2	MERIS	47.6097	-101.17	2008-05-20	Lake Sakakawea	ND
0.8	1.6	NA	1.6	1.6	1.6	MERIS	47.6408	-101.189	2008-05-20	Lake Sakakawea	ND
5.5	4.3	NA	4.3	4.3	4.3	MERIS	47.7142	-102.261	2008-06-17	Lake Sakakawea	ND
2.5	4.9	NA	4.9	4.9	4.9	MERIS	47.5209	-101.762	2008-06-17	Lake Sakakawea	ND
2.3	1.4	NA	1.4	1.4	1.4	MERIS	47.5519	-101.515	2008-06-17	Lake Sakakawea	ND
3	2.8	1.7	2.8	2.8	2.8	MERIS	47.7156	-102.258	2008-08-05	Lake Sakakawea	ND
8	4.6	1.7	4.6	4.6	4.6	MERIS	47.9735	-102.565	2008-09-15	Lake Sakakawea	ND
3.6	3.7	NA	3.7	3.7	3.7	MERIS	47.7142	-102.261	2008-09-15	Lake Sakakawea	ND
3.1	2.1	NA	2.1	2.1	2.1	MERIS	47.5691	-102.114	2008-09-15	Lake Sakakawea	ND
1.2	7.3	NA	7.3	7.3	7.3	MERIS	47.6408	-101.189	2009-05-14	Lake Sakakawea	ND
7	5.9	NA	5.9	5.9	5.9	MERIS	48.141	-103.131	2010-05-19	Lake Sakakawea	ND
1	5.2	1.1	5.2	5.2	5.2	MERIS	47.7156	-102.258	2010-05-18	Lake Sakakawea	ND
5	3.9	NA	3.9	3.9	3.9	MERIS	47.5198	-101.761	2010-06-28	Lake Sakakawea	ND
7	6.1	1	6.1	6.1	6.1	MERIS	48.141	-103.131	2010-06-29	Lake Sakakawea	ND
2	2.1	NA	2.1	2.1	2.1	MERIS	47.5198	-101.761	2010-08-26	Lake Sakakawea	ND
6	6	NA	6	6	6	MERIS	48.141	-103.131	2010-08-25	Lake Sakakawea	ND
3	3.6	NA	3.6	3.6	3.6	MERIS	47.7156	-102.258	2010-08-25	Lake Sakakawea	ND
6.4	7	NA	7	7	7	MERIS	47.7142	-102.261	2011-08-02	Lake Sakakawea	ND
5.9	3.3	NA	3.3	3.3	3.3	MERIS	47.5691	-102.114	2011-08-02	Lake Sakakawea	ND
8	6	NA	6	6	6	MERIS	42.8502	-97.6428	2008-09-15	Lewis and Clark Lake	NE
9	10.6	0.3	10.6	10.6	10.6	MERIS	42.8408	-97.7554	2008-09-15	Lewis and Clark Lake	NE
9	NA	0.2	NA	NA	NA	MERIS	42.8408	-97.7554	2008-09-15	Lewis and Clark Lake	NE
12.9	NA	78.4	78.4	78.4	78.4	MERIS	38.7517	-118.725	2003-04-10	Walker Lake	NV
1.2	0.3	NA	0.3	0.3	0.3	MERIS	38.7517	-118.725	2003-12-02	Walker Lake	NV
7	1.9	1.3	1.9	1.9	1.9	MERIS	38.7517	-118.725	2005-03-14	Walker Lake	NV
1.3	0	4.5	0	0	0	MERIS	38.7517	-118.725	2009-11-23	Walker Lake	NV
1.3	1.3	NA	1.3	1.3	1.3	MERIS	38.7517	-118.725	2010-02-17	Walker Lake	NV
23	3.1	21.7	21.7	21.7	21.7	MERIS	38.7	-118.722	2010-06-02	Walker Lake	NV
7.1	NA	30	30	30	30	MERIS	38.7517	-118.725	2010-06-02	Walker Lake	NV
15.2	2.5	13.5	2.5	13.5	13.5	OLCI	43.5808	-122.023	2019-07-23	Odell Lake	OR
1.6	1.2	1.1	1.2	1.2	1.2	OLCI	43.5658	-121.986	2019-08-20	Odell Lake	OR
2.7	0.9	2.9	0.9	0.9	0.9	OLCI	43.5808	-122.023	2019-08-20	Odell Lake	OR
82	NA	299.1	299.1	299.1	299.1	MERIS	42.4168	-121.972	2002-07-08	Upper Klamath Lake	OR
210	NA	225.6	225.6	225.6	225.6	MERIS	42.4349	-121.992	2002-07-08	Upper Klamath Lake	OR
152	NA	162	162	162	162	MERIS	42.453	-122.012	2002-07-08	Upper Klamath Lake	OR
21	17.8	NA	17.8	17.8	NA	MERIS	42.4713	-122.031	2002-08-12	Upper Klamath Lake	OR
28	NA	39.3	39.3	39.3	39.3	MERIS	42.4349	-121.992	2002-08-12	Upper Klamath Lake	OR
187	NA	130.6	130.6	130.6	130.6	MERIS	42.4072	-121.963	2002-08-13	Upper Klamath Lake	OR
87	NA	76.2	76.2	76.2	76.2	MERIS	42.3269	-121.92	2002-08-13	Upper Klamath Lake	OR
158	NA	67.7	67.7	67.7	67.7	MERIS	42.4414	-121.999	2002-08-13	Upper Klamath Lake	OR
7.5	7.6	0.7	7.6	7.6	7.6	MERIS	42.5606	-121.947	2003-06-05	Upper Klamath Lake	OR
9.1	12.8	NA	12.8	12.8	12.8	MERIS	42.3269	-121.92	2003-06-05	Upper Klamath Lake	OR
13	5.3	0.4	5.3	5.3	5.3	MERIS	42.4414	-121.999	2003-06-05	Upper Klamath Lake	OR
11	12.3	2.7	12.3	12.3	12.3	MERIS	42.3691	-121.849	2003-06-05	Upper Klamath Lake	OR
5.9	6	2.5	6	6	6	MERIS	42.4072	-121.963	2003-06-05	Upper Klamath Lake	OR
12	5.8	1.5	5.8	5.8	5.8	MERIS	42.4357	-122.028	2003-06-05	Upper Klamath Lake	OR
12	12.4	3	12.4	12.4	12.4	MERIS	42.3084	-121.856	2003-06-05	Upper Klamath Lake	OR
59	NA	92.8	92.8	92.8	92.8	MERIS	42.5606	-121.947	2003-07-28	Upper Klamath Lake	OR
6.9	20.8	0.1	20.8	20.8	NA	MERIS	42.4414	-121.999	2003-07-28	Upper Klamath Lake	OR
230	NA	153.2	153.2	153.2	153.2	MERIS	42.3269	-121.92	2003-07-28	Upper Klamath Lake	OR
68	NA	225.8	225.8	225.8	225.8	MERIS	42.5236	-121.984	2003-07-28	Upper Klamath Lake	OR
71	NA	96.9	96.9	96.9	96.9	MERIS	42.3691	-121.849	2003-07-28	Upper Klamath Lake	OR
31.5	14.9	2	14.9	14.9	14.9	MERIS	42.4357	-122.028	2003-07-28	Upper Klamath Lake	OR
58	NA	50.6	50.6	50.6	50.6	MERIS	42.4072	-121.963	2003-07-28	Upper Klamath Lake	OR
185	NA	47.5	47.5	47.5	47.5	MERIS	42.3084	-121.856	2003-07-28	Upper Klamath Lake	OR
67	NA	124.1	124.1	124.1	124.1	MERIS	42.5236	-121.984	2003-09-11	Upper Klamath Lake	OR
87	NA	179.4	179.4	179.4	179.4	MERIS	42.3691	-121.849	2003-09-11	Upper Klamath Lake	OR
48	NA	93	93	93	93	MERIS	42.4357	-122.028	2003-09-11	Upper Klamath Lake	OR
56	NA	219.5	219.5	219.5	219.5	MERIS	42.4414	-121.999	2003-09-11	Upper Klamath Lake	OR
81	NA	40.3	40.3	40.3	40.3	MERIS	42.3269	-121.92	2003-09-11	Upper Klamath Lake	OR
84	NA	95.2	95.2	95.2	95.2	MERIS	42.3084	-121.856	2003-09-11	Upper Klamath Lake	OR
91	NA	76.9	76.9	76.9	76.9	MERIS	42.5606	-121.947	2003-09-11	Upper Klamath Lake	OR
59	NA	77.1	77.1	77.1	77.1	MERIS	42.4072	-121.963	2003-09-11	Upper Klamath Lake	OR
4.8	17.9	12.7	17.9	12.7	12.7	MERIS	42.4072	-121.963	2004-05-13	Upper Klamath Lake	OR
1.1	10.6	0	10.6	10.6	10.6	MERIS	42.5236	-121.984	2004-05-13	Upper Klamath Lake	OR
5.3	24.4	17.6	17.6	17.6	17.6	MERIS	42.3691	-121.849	2004-05-13	Upper Klamath Lake	OR
6.4	23.9	20.2	20.2	20.2	20.2	MERIS	42.3269	-121.92	2004-05-13	Upper Klamath Lake	OR
4.3	17.4	NA	17.4	17.4	NA	MERIS	42.4357	-122.028	2004-05-13	Upper Klamath Lake	OR
5.3	29.5	30.4	30.4	30.4	30.4	MERIS	42.3084	-121.856	2004-05-13	Upper Klamath Lake	OR
4.8	16.3	14.8	16.3	14.8	14.8	MERIS	42.4414	-121.999	2004-05-13	Upper Klamath Lake	OR
1.1	16.5	0.4	16.5	16.5	NA	MERIS	42.5606	-121.947	2004-05-13	Upper Klamath Lake	OR
11.7	6	NA	6	6	6	MERIS	42.4776	-122.052	2004-05-19	Upper Klamath Lake	OR
8.1	4	NA	4	4	4	MERIS	42.4574	-121.991	2004-05-19	Upper Klamath Lake	OR
14	5.1	NA	5.1	5.1	5.1	MERIS	42.4072	-121.963	2004-05-25	Upper Klamath Lake	OR
15	NA	0.1	NA	NA	NA	MERIS	42.3084	-121.856	2004-05-25	Upper Klamath Lake	OR
2.7	29	4.8	29	29	NA	MERIS	42.5606	-121.947	2004-05-25	Upper Klamath Lake	OR
3.7	45.8	5.2	45.8	45.8	NA	MERIS	42.5236	-121.984	2004-05-25	Upper Klamath Lake	OR
6.9	6.6	NA	6.6	6.6	6.6	MERIS	42.4414	-121.999	2004-05-25	Upper Klamath Lake	OR
94	NA	106.6	106.6	106.6	106.6	MERIS	42.4574	-121.991	2004-06-15	Upper Klamath Lake	OR
82	NA	55.3	55.3	55.3	55.3	MERIS	42.4574	-121.991	2004-07-20	Upper Klamath Lake	OR
4.3	7.5	NA	7.5	7.5	7.5	MERIS	42.5236	-121.984	2004-07-22	Upper Klamath Lake	OR
40	NA	44.5	44.5	44.5	44.5	MERIS	42.4072	-121.963	2004-07-22	Upper Klamath Lake	OR
98	NA	115.6	115.6	115.6	115.6	MERIS	42.3691	-121.849	2004-07-22	Upper Klamath Lake	OR
68.5	NA	119.2	119.2	119.2	119.2	MERIS	42.5606	-121.947	2004-07-22	Upper Klamath Lake	OR
71	NA	65	65	65	65	MERIS	42.4357	-122.028	2004-07-22	Upper Klamath Lake	OR
114	NA	78.1	78.1	78.1	78.1	MERIS	42.3084	-121.856	2004-07-22	Upper Klamath Lake	OR
91	NA	63.7	63.7	63.7	63.7	MERIS	42.4414	-121.999	2004-07-22	Upper Klamath Lake	OR
323	NA	122.8	122.8	122.8	122.8	MERIS	42.3269	-121.92	2004-07-22	Upper Klamath Lake	OR
12	NA	43.7	43.7	43.7	43.7	MERIS	42.4574	-121.991	2004-07-27	Upper Klamath Lake	OR
32	44.3	26.2	26.2	26.2	26.2	MERIS	42.4776	-122.052	2004-07-27	Upper Klamath Lake	OR
152	NA	131.8	131.8	131.8	131.8	MERIS	42.4574	-121.991	2004-08-03	Upper Klamath Lake	OR
32.1	28.1	11	28.1	11	11	MERIS	42.4776	-122.052	2004-08-03	Upper Klamath Lake	OR
8	31.3	21.6	21.6	21.6	21.6	MERIS	42.4574	-121.991	2004-08-31	Upper Klamath Lake	OR
8.8	46.6	15.6	15.6	15.6	15.6	MERIS	42.4776	-122.052	2004-08-31	Upper Klamath Lake	OR
52	NA	135.5	135.5	135.5	135.5	MERIS	42.4357	-122.028	2004-09-01	Upper Klamath Lake	OR
69	NA	86	86	86	86	MERIS	42.4072	-121.963	2004-09-01	Upper Klamath Lake	OR
69	NA	83.3	83.3	83.3	83.3	MERIS	42.4414	-121.999	2004-09-01	Upper Klamath Lake	OR
50	NA	59.7	59.7	59.7	59.7	MERIS	42.4776	-122.052	2004-09-28	Upper Klamath Lake	OR
25	NA	52	52	52	52	MERIS	42.4574	-121.991	2004-10-05	Upper Klamath Lake	OR
35	NA	89.5	89.5	89.5	89.5	MERIS	42.4776	-122.052	2004-10-05	Upper Klamath Lake	OR
99	NA	101.6	101.6	101.6	101.6	MERIS	42.4392	-122.012	2004-10-05	Upper Klamath Lake	OR
10	31.6	7.1	31.6	31.6	NA	MERIS	42.4414	-121.999	2005-08-04	Upper Klamath Lake	OR
323	NA	132.9	132.9	132.9	132.9	MERIS	42.3269	-121.92	2005-08-04	Upper Klamath Lake	OR
36	16.4	NA	16.4	16.4	NA	MERIS	42.4072	-121.963	2005-08-04	Upper Klamath Lake	OR
49	NA	36.5	36.5	36.5	36.5	MERIS	42.3691	-121.849	2005-08-04	Upper Klamath Lake	OR
186	NA	199.5	199.5	199.5	199.5	MERIS	42.5236	-121.984	2005-08-04	Upper Klamath Lake	OR
122	NA	186	186	186	186	MERIS	42.4072	-121.963	2005-08-18	Upper Klamath Lake	OR
97	NA	83.7	83.7	83.7	83.7	MERIS	42.4357	-122.028	2005-08-18	Upper Klamath Lake	OR
24	NA	198.5	198.5	198.5	198.5	MERIS	42.5606	-121.947	2005-08-18	Upper Klamath Lake	OR
78	NA	86.6	86.6	86.6	86.6	MERIS	42.4414	-121.999	2005-08-18	Upper Klamath Lake	OR
147	NA	130.8	130.8	130.8	130.8	MERIS	42.5236	-121.984	2006-06-21	Upper Klamath Lake	OR
15	NA	41.4	41.4	41.4	41.4	MERIS	42.3084	-121.856	2006-06-21	Upper Klamath Lake	OR
29	36.2	20	20	20	20	MERIS	42.4357	-122.028	2006-06-21	Upper Klamath Lake	OR
85	NA	136.4	136.4	136.4	136.4	MERIS	42.5606	-121.947	2006-06-21	Upper Klamath Lake	OR
13	7.1	0.5	7.1	7.1	7.1	MERIS	42.3691	-121.849	2006-06-21	Upper Klamath Lake	OR
23	34.1	20	20	20	20	MERIS	42.4072	-121.963	2006-06-21	Upper Klamath Lake	OR
15	19.6	12.7	19.6	12.7	12.7	MERIS	42.3448	-121.86	2006-06-21	Upper Klamath Lake	OR
16	31.2	16.1	16.1	16.1	16.1	MERIS	42.3257	-121.918	2006-06-21	Upper Klamath Lake	OR
9.1	23.8	0.3	23.8	23.8	NA	MERIS	42.5606	-121.947	2006-09-12	Upper Klamath Lake	OR
145	NA	106	106	106	106	MERIS	42.3084	-121.856	2006-09-12	Upper Klamath Lake	OR
145	NA	106.1	106.1	106.1	106.1	MERIS	42.3084	-121.856	2006-09-12	Upper Klamath Lake	OR
109	NA	113.1	113.1	113.1	113.1	MERIS	42.4414	-121.999	2006-09-12	Upper Klamath Lake	OR
63	NA	162.3	162.3	162.3	162.3	MERIS	42.3691	-121.849	2006-09-12	Upper Klamath Lake	OR
63	NA	162.4	162.4	162.4	162.4	MERIS	42.3691	-121.849	2006-09-12	Upper Klamath Lake	OR
83	NA	197.7	197.7	197.7	197.7	MERIS	42.4072	-121.963	2006-09-12	Upper Klamath Lake	OR
69	NA	123.7	123.7	123.7	123.7	MERIS	42.4357	-122.028	2006-09-12	Upper Klamath Lake	OR
13	23.2	1	23.2	23.2	NA	MERIS	42.5236	-121.984	2006-09-12	Upper Klamath Lake	OR
204	NA	126.2	126.2	126.2	126.2	MERIS	42.4414	-121.999	2006-09-26	Upper Klamath Lake	OR
180	NA	79.2	79.2	79.2	79.2	MERIS	42.4357	-122.028	2006-09-26	Upper Klamath Lake	OR
244	NA	192	192	192	192	MERIS	42.3084	-121.856	2006-09-26	Upper Klamath Lake	OR
95	NA	255.6	255.6	255.6	255.6	MERIS	42.4072	-121.963	2006-09-26	Upper Klamath Lake	OR
140	NA	148.2	148.2	148.2	148.2	MERIS	42.3691	-121.849	2006-09-26	Upper Klamath Lake	OR
872	NA	174.2	174.2	174.2	174.2	MERIS	42.3269	-121.92	2006-09-26	Upper Klamath Lake	OR
4.8	13.6	NA	13.6	13.6	13.6	MERIS	42.5606	-121.947	2006-09-26	Upper Klamath Lake	OR
34	39.5	15.3	15.3	15.3	15.3	MERIS	42.5236	-121.984	2006-09-26	Upper Klamath Lake	OR
69	NA	37.3	37.3	37.3	37.3	MERIS	42.3084	-121.856	2007-06-19	Upper Klamath Lake	OR
20	NA	62.3	62.3	62.3	62.3	MERIS	42.4357	-122.028	2007-06-19	Upper Klamath Lake	OR
150	NA	56	56	56	56	MERIS	42.5236	-121.984	2007-06-19	Upper Klamath Lake	OR
35	NA	24.9	24.9	24.9	24.9	MERIS	42.3691	-121.849	2007-06-19	Upper Klamath Lake	OR
64	NA	221.1	221.1	221.1	221.1	MERIS	42.5606	-121.947	2007-06-19	Upper Klamath Lake	OR
57	NA	92.9	92.9	92.9	92.9	MERIS	42.4072	-121.963	2007-06-19	Upper Klamath Lake	OR
76	NA	61.3	61.3	61.3	61.3	MERIS	42.3269	-121.92	2007-06-19	Upper Klamath Lake	OR
40	NA	36.7	36.7	36.7	36.7	MERIS	42.4414	-121.999	2007-06-19	Upper Klamath Lake	OR
280	NA	332.7	332.7	332.7	332.7	MERIS	42.5606	-121.947	2007-07-02	Upper Klamath Lake	OR
152	NA	186.8	186.8	186.8	186.8	MERIS	42.4357	-122.028	2007-07-02	Upper Klamath Lake	OR
286	NA	152.9	152.9	152.9	152.9	MERIS	42.3691	-121.849	2007-07-02	Upper Klamath Lake	OR
117	NA	160	160	160	160	MERIS	42.4072	-121.963	2007-07-02	Upper Klamath Lake	OR
220	NA	254.5	254.5	254.5	254.5	MERIS	42.4414	-121.999	2007-07-02	Upper Klamath Lake	OR
203	NA	184.2	184.2	184.2	184.2	MERIS	42.5236	-121.984	2007-07-02	Upper Klamath Lake	OR
160	NA	62.5	62.5	62.5	62.5	MERIS	42.3084	-121.856	2007-07-02	Upper Klamath Lake	OR
102	NA	232.2	232.2	232.2	232.2	MERIS	42.3269	-121.92	2007-07-02	Upper Klamath Lake	OR
123	NA	174.6	174.6	174.6	174.6	MERIS	42.4357	-122.028	2007-07-31	Upper Klamath Lake	OR
185	NA	82.5	82.5	82.5	82.5	MERIS	42.3084	-121.856	2007-07-31	Upper Klamath Lake	OR
79	NA	117.5	117.5	117.5	117.5	MERIS	42.4414	-121.999	2007-07-31	Upper Klamath Lake	OR
482	NA	238.7	238.7	238.7	238.7	MERIS	42.5236	-121.984	2007-07-31	Upper Klamath Lake	OR
327	NA	229.7	229.7	229.7	229.7	MERIS	42.3269	-121.92	2007-07-31	Upper Klamath Lake	OR
308	NA	186.2	186.2	186.2	186.2	MERIS	42.4072	-121.963	2007-07-31	Upper Klamath Lake	OR
178	NA	176.7	176.7	176.7	176.7	MERIS	42.3691	-121.849	2007-07-31	Upper Klamath Lake	OR
368	NA	227.1	227.1	227.1	227.1	MERIS	42.5606	-121.947	2007-07-31	Upper Klamath Lake	OR
73	NA	81.1	81.1	81.1	81.1	MERIS	42.5236	-121.984	2007-08-15	Upper Klamath Lake	OR
143	NA	155.1	155.1	155.1	155.1	MERIS	42.4072	-121.963	2007-08-15	Upper Klamath Lake	OR
194	NA	135.2	135.2	135.2	135.2	MERIS	42.3084	-121.856	2007-08-15	Upper Klamath Lake	OR
80	NA	150.8	150.8	150.8	150.8	MERIS	42.4414	-121.999	2007-08-15	Upper Klamath Lake	OR
267	NA	166.9	166.9	166.9	166.9	MERIS	42.3269	-121.92	2007-08-15	Upper Klamath Lake	OR
178	NA	159.4	159.4	159.4	159.4	MERIS	42.3691	-121.849	2007-08-15	Upper Klamath Lake	OR
7.5	7.6	NA	7.6	7.6	7.6	MERIS	42.4414	-121.999	2008-05-19	Upper Klamath Lake	OR
7.5	9	NA	9	9	9	MERIS	42.4357	-122.028	2008-05-19	Upper Klamath Lake	OR
4.6	NA	1.9	NA	NA	NA	MERIS	42.4552	-121.955	2008-06-02	Upper Klamath Lake	OR
9.3	7.4	4.2	7.4	7.4	7.4	MERIS	42.4072	-121.963	2008-06-03	Upper Klamath Lake	OR
11	20.6	8.2	20.6	20.6	NA	MERIS	42.3691	-121.849	2008-06-03	Upper Klamath Lake	OR
11	6.5	NA	6.5	6.5	6.5	MERIS	42.4414	-121.999	2008-06-03	Upper Klamath Lake	OR
11	9.7	2.1	9.7	9.7	9.7	MERIS	42.5236	-121.984	2008-06-03	Upper Klamath Lake	OR
13	4.6	NA	4.6	4.6	4.6	MERIS	42.3084	-121.856	2008-06-03	Upper Klamath Lake	OR
166	NA	109.5	109.5	109.5	109.5	MERIS	42.4552	-121.955	2008-07-07	Upper Klamath Lake	OR
182	NA	108.7	108.7	108.7	108.7	MERIS	42.4552	-121.955	2008-07-14	Upper Klamath Lake	OR
56.9	NA	28	28	28	28	MERIS	42.4552	-121.955	2008-07-21	Upper Klamath Lake	OR
129	NA	131.3	131.3	131.3	131.3	MERIS	42.5236	-121.984	2008-07-28	Upper Klamath Lake	OR
260	NA	239.2	239.2	239.2	239.2	MERIS	42.3269	-121.92	2008-07-28	Upper Klamath Lake	OR
132	NA	211.7	211.7	211.7	211.7	MERIS	42.4414	-121.999	2008-07-28	Upper Klamath Lake	OR
102	NA	262	262	262	262	MERIS	42.5606	-121.947	2008-07-28	Upper Klamath Lake	OR
134	NA	61.3	61.3	61.3	61.3	MERIS	42.3691	-121.849	2008-07-28	Upper Klamath Lake	OR
185	NA	160.4	160.4	160.4	160.4	MERIS	42.4357	-122.028	2008-07-28	Upper Klamath Lake	OR
95	NA	79.1	79.1	79.1	79.1	MERIS	42.3084	-121.856	2008-07-28	Upper Klamath Lake	OR
134	NA	284.2	284.2	284.2	284.2	MERIS	42.4072	-121.963	2008-07-28	Upper Klamath Lake	OR
70.7	NA	83.4	83.4	83.4	83.4	MERIS	42.4552	-121.955	2008-08-11	Upper Klamath Lake	OR
69	NA	131.9	131.9	131.9	131.9	MERIS	42.4414	-121.999	2008-08-25	Upper Klamath Lake	OR
254	NA	221.2	221.2	221.2	221.2	MERIS	42.3269	-121.92	2008-08-25	Upper Klamath Lake	OR
52	NA	60.7	60.7	60.7	60.7	MERIS	42.5236	-121.984	2008-08-25	Upper Klamath Lake	OR
42	85.5	28.8	28.8	28.8	28.8	MERIS	42.5606	-121.947	2008-08-25	Upper Klamath Lake	OR
475	NA	129.9	129.9	129.9	129.9	MERIS	42.4072	-121.963	2008-08-25	Upper Klamath Lake	OR
35	NA	114.2	114.2	114.2	114.2	MERIS	42.4357	-122.028	2008-08-25	Upper Klamath Lake	OR
53	NA	128.1	128.1	128.1	128.1	MERIS	42.3084	-121.856	2008-08-25	Upper Klamath Lake	OR
59.1	NA	98.3	98.3	98.3	98.3	MERIS	42.4552	-121.955	2008-09-02	Upper Klamath Lake	OR
15.7	NA	37.7	37.7	37.7	37.7	MERIS	42.4552	-121.955	2008-09-15	Upper Klamath Lake	OR
31.8	NA	41.4	41.4	41.4	41.4	MERIS	42.4552	-121.955	2008-09-22	Upper Klamath Lake	OR
3.3	3.7	3	3.7	3.7	3.7	MERIS	42.5606	-121.947	2009-04-21	Upper Klamath Lake	OR
22.3	22.9	21.9	21.9	21.9	21.9	MERIS	42.3691	-121.849	2009-04-21	Upper Klamath Lake	OR
22.8	NA	29.9	29.9	29.9	29.9	MERIS	42.3084	-121.856	2009-04-21	Upper Klamath Lake	OR
24.8	20.5	29.7	29.7	29.7	29.7	MERIS	42.3269	-121.92	2009-04-21	Upper Klamath Lake	OR
26	16.5	27.4	27.4	27.4	27.4	MERIS	42.4357	-122.028	2009-04-21	Upper Klamath Lake	OR
26.2	12.4	18.7	18.7	18.7	18.7	MERIS	42.4072	-121.963	2009-04-21	Upper Klamath Lake	OR
26.6	19.4	30.6	30.6	30.6	30.6	MERIS	42.4414	-121.999	2009-04-21	Upper Klamath Lake	OR
9	6.3	0.9	6.3	6.3	6.3	MERIS	42.5236	-121.984	2009-04-21	Upper Klamath Lake	OR
38.6	NA	131	131	131	131	MERIS	42.5606	-121.947	2009-07-13	Upper Klamath Lake	OR
55.7	NA	193.8	193.8	193.8	193.8	MERIS	42.3269	-121.92	2009-07-13	Upper Klamath Lake	OR
52	NA	43.3	43.3	43.3	43.3	MERIS	42.4072	-121.963	2009-07-13	Upper Klamath Lake	OR
105.4	NA	59.5	59.5	59.5	59.5	MERIS	42.3691	-121.849	2009-07-13	Upper Klamath Lake	OR
59.6	39.7	13.5	39.7	13.5	13.5	MERIS	42.4414	-121.999	2009-07-13	Upper Klamath Lake	OR
20.5	8.7	NA	8.7	8.7	8.7	MERIS	42.3448	-121.86	2009-07-21	Upper Klamath Lake	OR
21.1	NA	9.2	NA	NA	NA	MERIS	42.3448	-121.86	2009-07-27	Upper Klamath Lake	OR
93.7	NA	110.2	110.2	110.2	110.2	MERIS	42.3448	-121.86	2009-08-03	Upper Klamath Lake	OR
241.1	NA	356.3	356.3	356.3	356.3	MERIS	42.3269	-121.92	2009-08-10	Upper Klamath Lake	OR
141.6	NA	108.7	108.7	108.7	108.7	MERIS	42.3691	-121.849	2009-08-10	Upper Klamath Lake	OR
420.6	NA	216.2	216.2	216.2	216.2	MERIS	42.4072	-121.963	2009-08-10	Upper Klamath Lake	OR
97.1	NA	127.9	127.9	127.9	127.9	MERIS	42.4414	-121.999	2009-08-10	Upper Klamath Lake	OR
175.2	NA	86.1	86.1	86.1	86.1	MERIS	42.3084	-121.856	2009-08-10	Upper Klamath Lake	OR
88.6	57.4	20.4	20.4	20.4	20.4	MERIS	42.5606	-121.947	2009-08-10	Upper Klamath Lake	OR
156.8	NA	155.6	155.6	155.6	155.6	MERIS	42.4357	-122.028	2009-08-10	Upper Klamath Lake	OR
152	NA	115	115	115	115	MERIS	42.3448	-121.86	2009-08-10	Upper Klamath Lake	OR
185.6	NA	139.7	139.7	139.7	139.7	MERIS	42.3691	-121.849	2009-08-26	Upper Klamath Lake	OR
145.7	NA	231.5	231.5	231.5	231.5	MERIS	42.4072	-121.963	2009-08-26	Upper Klamath Lake	OR
112.1	NA	269.6	269.6	269.6	269.6	MERIS	42.4357	-122.028	2009-08-26	Upper Klamath Lake	OR
295.2	NA	162	162	162	162	MERIS	42.5236	-121.984	2009-08-26	Upper Klamath Lake	OR
158.6	NA	142.1	142.1	142.1	142.1	MERIS	42.4414	-121.999	2009-08-26	Upper Klamath Lake	OR
118.7	NA	274.5	274.5	274.5	274.5	MERIS	42.5606	-121.947	2009-08-26	Upper Klamath Lake	OR
218.8	NA	236.2	236.2	236.2	236.2	MERIS	42.3269	-121.92	2009-08-26	Upper Klamath Lake	OR
123.2	NA	115.4	115.4	115.4	115.4	MERIS	42.3084	-121.856	2009-08-26	Upper Klamath Lake	OR
115	NA	206	206	206	206	MERIS	42.3448	-121.86	2009-08-31	Upper Klamath Lake	OR
289.6	NA	166.8	166.8	166.8	166.8	MERIS	42.5236	-121.984	2009-09-08	Upper Klamath Lake	OR
179.4	NA	190.4	190.4	190.4	190.4	MERIS	42.5606	-121.947	2009-09-08	Upper Klamath Lake	OR
179.6	NA	220.9	220.9	220.9	220.9	MERIS	42.3269	-121.92	2009-09-08	Upper Klamath Lake	OR
142.6	NA	159.5	159.5	159.5	159.5	MERIS	42.3691	-121.849	2009-09-08	Upper Klamath Lake	OR
181.4	NA	275.7	275.7	275.7	275.7	MERIS	42.4414	-121.999	2009-09-08	Upper Klamath Lake	OR
227.2	NA	110.9	110.9	110.9	110.9	MERIS	42.3084	-121.856	2009-09-08	Upper Klamath Lake	OR
170.1	NA	142.9	142.9	142.9	142.9	MERIS	42.4072	-121.963	2009-09-08	Upper Klamath Lake	OR
244.5	NA	184.4	184.4	184.4	184.4	MERIS	42.4357	-122.028	2009-09-08	Upper Klamath Lake	OR
117.4	NA	57.2	57.2	57.2	57.2	MERIS	42.4414	-121.999	2009-09-21	Upper Klamath Lake	OR
39.2	41.7	26.7	26.7	26.7	26.7	MERIS	42.5236	-121.984	2009-09-21	Upper Klamath Lake	OR
135.8	NA	52.9	52.9	52.9	52.9	MERIS	42.3691	-121.849	2009-09-21	Upper Klamath Lake	OR
159	NA	63.8	63.8	63.8	63.8	MERIS	42.3269	-121.92	2009-09-21	Upper Klamath Lake	OR
238.6	NA	91.2	91.2	91.2	91.2	MERIS	42.4072	-121.963	2009-09-21	Upper Klamath Lake	OR
7.6	40.4	23.2	23.2	23.2	23.2	MERIS	42.5606	-121.947	2009-09-21	Upper Klamath Lake	OR
71.1	NA	84.1	84.1	84.1	84.1	MERIS	42.4357	-122.028	2009-09-21	Upper Klamath Lake	OR
356	NA	92.8	92.8	92.8	92.8	MERIS	42.3691	-121.849	2009-10-07	Upper Klamath Lake	OR
4.6	19.9	NA	19.9	19.9	NA	MERIS	42.5236	-121.984	2009-10-07	Upper Klamath Lake	OR
369.3	NA	2.7	NA	NA	NA	MERIS	42.3084	-121.856	2009-10-07	Upper Klamath Lake	OR
27.7	NA	85.1	85.1	85.1	85.1	MERIS	42.4357	-122.028	2009-10-07	Upper Klamath Lake	OR
39.3	NA	84.6	84.6	84.6	84.6	MERIS	42.3269	-121.92	2009-10-07	Upper Klamath Lake	OR
5.1	11.5	4.5	11.5	11.5	11.5	MERIS	42.5606	-121.947	2009-10-07	Upper Klamath Lake	OR
108.6	NA	115.6	115.6	115.6	115.6	MERIS	42.4072	-121.963	2009-10-07	Upper Klamath Lake	OR
60.7	NA	102.4	102.4	102.4	102.4	MERIS	42.4414	-121.999	2009-10-07	Upper Klamath Lake	OR
81.9	NA	98.5	98.5	98.5	98.5	MERIS	42.4357	-122.028	2010-04-19	Upper Klamath Lake	OR
96	NA	99.2	99.2	99.2	99.2	MERIS	42.3691	-121.849	2010-04-19	Upper Klamath Lake	OR
80.1	NA	93.2	93.2	93.2	93.2	MERIS	42.4414	-121.999	2010-04-19	Upper Klamath Lake	OR
94.8	NA	110.9	110.9	110.9	110.9	MERIS	42.3269	-121.92	2010-04-19	Upper Klamath Lake	OR
86.2	NA	88.9	88.9	88.9	88.9	MERIS	42.4072	-121.963	2010-04-19	Upper Klamath Lake	OR
101	NA	108.3	108.3	108.3	108.3	MERIS	42.3084	-121.856	2010-04-19	Upper Klamath Lake	OR
23.6	NA	29.4	29.4	29.4	29.4	MERIS	42.5236	-121.984	2010-04-19	Upper Klamath Lake	OR
13.8	10.2	NA	10.2	10.2	10.2	MERIS	42.5606	-121.947	2010-04-19	Upper Klamath Lake	OR
105	NA	54.8	54.8	54.8	54.8	MERIS	42.3084	-121.856	2010-07-14	Upper Klamath Lake	OR
336	NA	214.2	214.2	214.2	214.2	MERIS	42.5236	-121.984	2010-07-14	Upper Klamath Lake	OR
200	NA	86.7	86.7	86.7	86.7	MERIS	42.5606	-121.947	2010-07-14	Upper Klamath Lake	OR
252	NA	106.7	106.7	106.7	106.7	MERIS	42.4072	-121.963	2010-07-14	Upper Klamath Lake	OR
146	NA	89.5	89.5	89.5	89.5	MERIS	42.3691	-121.849	2010-07-14	Upper Klamath Lake	OR
151	NA	154.2	154.2	154.2	154.2	MERIS	42.3269	-121.92	2010-07-14	Upper Klamath Lake	OR
108	NA	97.2	97.2	97.2	97.2	MERIS	42.4414	-121.999	2010-07-14	Upper Klamath Lake	OR
60.2	NA	101.1	101.1	101.1	101.1	MERIS	42.4357	-122.028	2010-07-14	Upper Klamath Lake	OR
87	NA	121.4	121.4	121.4	121.4	MERIS	42.5236	-121.984	2010-07-27	Upper Klamath Lake	OR
60	NA	103.5	103.5	103.5	103.5	MERIS	42.3084	-121.856	2010-07-27	Upper Klamath Lake	OR
92.5	NA	65.3	65.3	65.3	65.3	MERIS	42.3691	-121.849	2010-07-27	Upper Klamath Lake	OR
126	NA	88.9	88.9	88.9	88.9	MERIS	42.5606	-121.947	2010-07-27	Upper Klamath Lake	OR
215	NA	143.7	143.7	143.7	143.7	MERIS	42.4072	-121.963	2010-07-27	Upper Klamath Lake	OR
204	NA	156.8	156.8	156.8	156.8	MERIS	42.4414	-121.999	2010-09-21	Upper Klamath Lake	OR
134	NA	87.3	87.3	87.3	87.3	MERIS	42.5606	-121.947	2010-09-21	Upper Klamath Lake	OR
121	NA	270.7	270.7	270.7	270.7	MERIS	42.3691	-121.849	2010-09-21	Upper Klamath Lake	OR
152	NA	265.2	265.2	265.2	265.2	MERIS	42.3084	-121.856	2010-09-21	Upper Klamath Lake	OR
22.3	NA	21.7	21.7	21.7	21.7	MERIS	42.5236	-121.984	2010-09-21	Upper Klamath Lake	OR
61.2	NA	67.2	67.2	67.2	67.2	MERIS	42.3269	-121.92	2010-10-20	Upper Klamath Lake	OR
61.4	14.4	0.6	14.4	14.4	14.4	MERIS	42.3084	-121.856	2010-10-20	Upper Klamath Lake	OR
56.8	NA	39.6	39.6	39.6	39.6	MERIS	42.4357	-122.028	2010-10-20	Upper Klamath Lake	OR
39.3	NA	72.5	72.5	72.5	72.5	MERIS	42.4414	-121.999	2010-10-20	Upper Klamath Lake	OR
2.7	8.7	3.6	8.7	8.7	8.7	MERIS	42.5236	-121.984	2010-10-20	Upper Klamath Lake	OR
4.1	7.6	2.4	7.6	7.6	7.6	MERIS	42.5606	-121.947	2010-10-20	Upper Klamath Lake	OR
146	NA	187.3	187.3	187.3	187.3	MERIS	42.4072	-121.963	2010-10-20	Upper Klamath Lake	OR
51.6	NA	69.8	69.8	69.8	69.8	MERIS	42.3691	-121.849	2010-10-20	Upper Klamath Lake	OR
19.6	5.7	NA	5.7	5.7	5.7	MERIS	42.3691	-121.849	2011-05-02	Upper Klamath Lake	OR
19.7	8.9	NA	8.9	8.9	8.9	MERIS	42.3269	-121.92	2011-05-02	Upper Klamath Lake	OR
21.5	5.5	NA	5.5	5.5	5.5	MERIS	42.4072	-121.963	2011-05-02	Upper Klamath Lake	OR
14.9	3.5	4.5	3.5	3.5	3.5	MERIS	42.5236	-121.984	2011-05-02	Upper Klamath Lake	OR
6.9	3.9	1.9	3.9	3.9	3.9	MERIS	42.5606	-121.947	2011-05-02	Upper Klamath Lake	OR
18	7.3	13.4	7.3	13.4	13.4	MERIS	42.3084	-121.856	2011-05-02	Upper Klamath Lake	OR
6.7	7.3	NA	7.3	7.3	7.3	MERIS	42.3448	-121.86	2011-06-22	Upper Klamath Lake	OR
61	NA	70.9	70.9	70.9	70.9	MERIS	42.3448	-121.86	2011-07-06	Upper Klamath Lake	OR
144	NA	51.5	51.5	51.5	51.5	MERIS	42.4357	-122.028	2011-07-20	Upper Klamath Lake	OR
137	NA	129.6	129.6	129.6	129.6	MERIS	42.3448	-121.86	2011-07-20	Upper Klamath Lake	OR
10.9	NA	62.2	62.2	62.2	62.2	MERIS	42.3691	-121.849	2011-08-08	Upper Klamath Lake	OR
12.3	NA	56.8	56.8	56.8	56.8	MERIS	42.3084	-121.856	2011-08-08	Upper Klamath Lake	OR
22.3	NA	158.2	158.2	158.2	158.2	MERIS	42.5606	-121.947	2011-08-08	Upper Klamath Lake	OR
3.8	44.2	NA	44.2	44.2	NA	MERIS	42.4072	-121.963	2011-08-08	Upper Klamath Lake	OR
16.7	NA	75.2	75.2	75.2	75.2	MERIS	42.5236	-121.984	2011-08-08	Upper Klamath Lake	OR
122	NA	52.3	52.3	52.3	52.3	MERIS	42.4414	-121.999	2011-08-22	Upper Klamath Lake	OR
39.5	NA	59.7	59.7	59.7	59.7	MERIS	42.4357	-122.028	2011-08-22	Upper Klamath Lake	OR
477	NA	321	321	321	321	MERIS	42.3269	-121.92	2011-08-22	Upper Klamath Lake	OR
258	NA	86.8	86.8	86.8	86.8	MERIS	42.5236	-121.984	2011-08-22	Upper Klamath Lake	OR
61.4	NA	58	58	58	58	MERIS	42.3084	-121.856	2011-08-22	Upper Klamath Lake	OR
64.9	NA	109.3	109.3	109.3	109.3	MERIS	42.5606	-121.947	2011-08-22	Upper Klamath Lake	OR
71	NA	34.7	34.7	34.7	34.7	MERIS	42.3691	-121.849	2011-08-22	Upper Klamath Lake	OR
41	83.6	38.4	38.4	38.4	38.4	MERIS	42.3448	-121.86	2011-09-21	Upper Klamath Lake	OR
57.7	NA	40.2	40.2	40.2	40.2	MERIS	42.3448	-121.86	2011-10-04	Upper Klamath Lake	OR
10	NA	16.7	16.7	16.7	16.7	MERIS	43.5652	-99.3271	2006-09-20	Lake Francis Case	SD
52.9	NA	114.5	114.5	114.5	114.5	MERIS	45.7852	-96.6157	2008-07-21	Lake Traverse	SD
3.8	NA	1.3	NA	NA	NA	MERIS	45.7316	-96.678	2008-07-30	Lake Traverse	SD
24	NA	55.1	55.1	55.1	55.1	MERIS	45.7852	-96.6157	2008-08-18	Lake Traverse	SD
22.6	NA	75.2	75.2	75.2	75.2	MERIS	45.7852	-96.6157	2009-09-29	Lake Traverse	SD
32.9	NA	42.1	42.1	42.1	42.1	MERIS	45.7316	-96.678	2010-09-14	Lake Traverse	SD
6	10.9	8.3	10.9	10.9	10.9	MERIS	36.0622	-86.5639	2009-10-01	Duncan Lake (historical)	TN
98.4	NA	123.2	123.2	123.2	123.2	MERIS	41.0669	-112.231	2006-05-08	Great Salt Lake	UT
31.3	NA	58.5	58.5	58.5	58.5	MERIS	41.0727	-112.334	2007-03-19	Great Salt Lake	UT
0.1	1.1	NA	1.1	1.1	1.1	MERIS	41.1877	-112.413	2007-05-23	Great Salt Lake	UT
150	NA	75.4	75.4	75.4	75.4	MERIS	41.0669	-112.231	2007-06-19	Great Salt Lake	UT
10.6	14.7	0.9	14.7	14.7	14.7	MERIS	40.8988	-112.35	2007-06-27	Great Salt Lake	UT
21.1	NA	227	227	227	227	MERIS	41.0497	-112.189	2009-06-24	Great Salt Lake	UT
3.4	NA	73.5	73.5	73.5	73.5	MERIS	41.1055	-112.226	2009-09-11	Great Salt Lake	UT
3.2	NA	0.3	NA	NA	NA	MERIS	40.2088	-111.151	2011-08-09	Strawberry Reservoir	UT
65.9	31.9	248.8	248.8	248.8	248.8	OLCI	40.1891	-111.7	2017-05-10	Utah Lake	UT
5.2	12.1	5.5	12.1	12.1	12.1	OLCI	40.1697	-111.872	2017-05-10	Utah Lake	UT
5.3	12.2	9.3	12.2	12.2	12.2	OLCI	40.1577	-111.791	2017-05-10	Utah Lake	UT
3.9	12.1	9.3	12.1	12.1	12.1	OLCI	40.1692	-111.777	2017-05-10	Utah Lake	UT
44	16.6	122.9	122.9	122.9	122.9	OLCI	40.1886	-111.731	2017-05-10	Utah Lake	UT
119.7	28.5	204.6	204.6	204.6	204.6	OLCI	40.1891	-111.7	2017-09-18	Utah Lake	UT
123	24.2	210.4	210.4	210.4	210.4	OLCI	40.1891	-111.7	2018-08-08	Utah Lake	UT
5.7	NA	4.4	NA	NA	NA	MERIS	40.1697	-111.872	2009-10-07	Utah Lake	UT
96	NA	179.1	179.1	179.1	179.1	MERIS	40.1891	-111.7	2009-10-07	Utah Lake	UT
8.1	3.4	NA	3.4	3.4	3.4	MERIS	44.7081	-73.2269	2011-08-23	Mid Lake Champlain	VT
6.9	4	NA	4	4	4	MERIS	44.9483	-73.34	2011-11-08	Mid Lake Champlain	VT
0.8	2.1	NA	2.1	2.1	2.1	MERIS	43.8244	-88.95	2005-06-20	Green Lake	WI
3.8	2.2	1.1	2.2	2.2	2.2	MERIS	43.8244	-88.95	2009-04-15	Green Lake	WI
1.5	3.5	NA	3.5	3.5	3.5	MERIS	43.7989	-89.0347	2009-04-15	Green Lake	WI
1.6	1.4	0.4	1.4	1.4	1.4	MERIS	42.5581	-88.5426	2011-11-23	Lake Geneva 36	WI
1.7	1.3	NA	1.3	1.3	1.3	MERIS	42.5581	-88.5426	2008-04-23	Lake Geneva 36	WI
4.4	NA	0.4	NA	NA	NA	MERIS	42.5581	-88.5426	2008-09-17	Lake Geneva 36	WI
1.5	1.4	NA	1.4	1.4	1.4	MERIS	42.5581	-88.5426	2009-04-09	Lake Geneva 36	WI
50.4	NA	73	73	73	73	MERIS	43.9928	-88.4621	2007-07-30	Lake Winnebago 6124	WI
9.8	5.3	NA	5.3	5.3	5.3	MERIS	45.8705	-89.6913	2006-04-25	Minocqua Lake	WI
33.9	NA	49.1	49.1	49.1	49.1	MERIS	43.7616	-89.1251	2005-06-20	Puckaway Lake	WI
73.4	NA	41.3	41.3	41.3	41.3	MERIS	43.7541	-89.2112	2005-06-20	Puckaway Lake	WI
3.2	4.6	0.6	4.6	4.6	4.6	MERIS	45.7386	-91.9032	2009-04-23	Shell Lake	WI

## Sheet: Supplemental Table S2
Month	COMID	Station_ID	WDNR_Chl-a	WDNR_Trophic	Point OLCI_Chl-a	OLCI_Trophic
AUGUST	1849501	43113	16.5	EUTROPHIC	25.0095	EUTROPHIC
AUGUST	1849955	583170	6.91	MESOTROPHIC	46.6122	HYPEREUTROPHIC
AUGUST	1855411	663129	2.12	MESOTROPHIC	11.7159	EUTROPHIC
AUGUST	2264553	663010	0.539	OLIGOTROPHIC	9.40888	EUTROPHIC
AUGUST	2266141	73048	28.3	EUTROPHIC	67.6317	HYPEREUTROPHIC
AUGUST	2266151	73080	0.613	OLIGOTROPHIC	12.6823	EUTROPHIC
AUGUST	2644120	493114	14.6	EUTROPHIC	24.7679	EUTROPHIC
AUGUST	2644120	493126	11.6	EUTROPHIC	30.8144	HYPEREUTROPHIC
AUGUST	2644214	493145	37.7	HYPEREUTROPHIC	198.716	HYPEREUTROPHIC
AUGUST	2647328	563057	23.5	EUTROPHIC	41.2008	HYPEREUTROPHIC
AUGUST	2647328	563057	13.8	EUTROPHIC	41.2008	HYPEREUTROPHIC
AUGUST	6818344	383125	2.88	MESOTROPHIC	14.5107	EUTROPHIC
AUGUST	6842481	193047	5.55	MESOTROPHIC	40.8677	HYPEREUTROPHIC
AUGUST	9022639	213131	34.5	HYPEREUTROPHIC	52.5364	HYPEREUTROPHIC
AUGUST	9022733	213124	1.03	OLIGOTROPHIC	18.6665	EUTROPHIC
AUGUST	9022741	213123	1.49	OLIGOTROPHIC	24.1185	EUTROPHIC
AUGUST	9033933	10050077	165	HYPEREUTROPHIC	154.023	HYPEREUTROPHIC
AUGUST	9033933	10050078	102	HYPEREUTROPHIC	154.058	HYPEREUTROPHIC
AUGUST	9033933	10050079	129	HYPEREUTROPHIC	168.232	HYPEREUTROPHIC
AUGUST	11949795	643247	27.7	EUTROPHIC	43.2973	HYPEREUTROPHIC
AUGUST	11949795	643247	9.26	EUTROPHIC	43.2973	HYPEREUTROPHIC
AUGUST	12991001	513095	52.9	HYPEREUTROPHIC	35.7134	HYPEREUTROPHIC
AUGUST	12991001	513126	8.97	EUTROPHIC	33.0776	HYPEREUTROPHIC
AUGUST	12991001	513133	27.7	EUTROPHIC	41.1896	HYPEREUTROPHIC
AUGUST	12991467	513128	8.9	EUTROPHIC	29.1811	EUTROPHIC
AUGUST	13102555	613121	17	EUTROPHIC	87.2069	HYPEREUTROPHIC
AUGUST	13105755	93096	9.75	EUTROPHIC	58.0444	HYPEREUTROPHIC
AUGUST	13105755	93096	64.8	HYPEREUTROPHIC	58.0444	HYPEREUTROPHIC
AUGUST	13105755	93159	21.4	EUTROPHIC	35.5068	HYPEREUTROPHIC
AUGUST	13105755	93159	4.1	MESOTROPHIC	35.5068	HYPEREUTROPHIC
AUGUST	13105755	10039943	18.6	EUTROPHIC	33.6533	HYPEREUTROPHIC
AUGUST	13120978	583046	2.76	MESOTROPHIC	15.0651	EUTROPHIC
AUGUST	13281252	143123	64	HYPEREUTROPHIC	184.349	HYPEREUTROPHIC
AUGUST	13281252	143123	84.9	HYPEREUTROPHIC	184.349	HYPEREUTROPHIC
AUGUST	13282702	283123	2.95	MESOTROPHIC	16.9816	EUTROPHIC
AUGUST	13282702	283123	4.59	MESOTROPHIC	16.9816	EUTROPHIC
AUGUST	13282702	283123	5.34	MESOTROPHIC	16.9816	EUTROPHIC
AUGUST	13290818	683125	4.76	MESOTROPHIC	6.03914	MESOTROPHIC
AUGUST	13290920	683129	3.86	MESOTROPHIC	19.3836	EUTROPHIC
AUGUST	13294928	653215	7.51	EUTROPHIC	17.6777	EUTROPHIC
AUGUST	13294928	653215	4.15	MESOTROPHIC	17.6777	EUTROPHIC
AUGUST	13294928	10031263	9.32	EUTROPHIC	19.0322	EUTROPHIC
AUGUST	13294928	10041431	6.51	MESOTROPHIC	21.9008	EUTROPHIC
AUGUST	13345552	263059	8.5	EUTROPHIC	31.0462	HYPEREUTROPHIC
AUGUST	13346740	643471	1.66	OLIGOTROPHIC	11.4841	EUTROPHIC
AUGUST	13391511	643206	10.4	EUTROPHIC	19.3991	EUTROPHIC
AUGUST	13393577	643050	22	EUTROPHIC	31.4922	HYPEREUTROPHIC
AUGUST	13393577	643050	20.3	EUTROPHIC	31.4922	HYPEREUTROPHIC
AUGUST	13393595	643051	12.9	EUTROPHIC	14.1355	EUTROPHIC
AUGUST	13393683	643074	17.1	EUTROPHIC	21.3843	EUTROPHIC
AUGUST	13393943	443210	9.07	EUTROPHIC	24.5473	EUTROPHIC
AUGUST	13394453	443147	1.14	OLIGOTROPHIC	22.7214	EUTROPHIC
AUGUST	13394529	443055	10.7	EUTROPHIC	27.3436	EUTROPHIC
AUGUST	13631537	573125	49.9	HYPEREUTROPHIC	105.149	HYPEREUTROPHIC
AUGUST	14445790	643451	35.1	HYPEREUTROPHIC	51.4669	HYPEREUTROPHIC
AUGUST	14767156	683143	1.8	OLIGOTROPHIC	18.2643	EUTROPHIC
AUGUST	14768018	653122	2.63	MESOTROPHIC	9.31839	EUTROPHIC
AUGUST	166766656	213138	0.62	OLIGOTROPHIC	19.9552	EUTROPHIC
AUGUST	166766677	243021	3.59	MESOTROPHIC	5.11046	MESOTROPHIC
AUGUST	166766677	243021	3.09	MESOTROPHIC	5.11046	MESOTROPHIC
AUGUST	166766677	243049	2.41	MESOTROPHIC	6.54884	MESOTROPHIC
AUGUST	166766677	243049	2.46	MESOTROPHIC	6.54884	MESOTROPHIC
AUGUST	166766701	713243	77.3	HYPEREUTROPHIC	123.442	HYPEREUTROPHIC
AUGUST	166766701	713243	68.8	HYPEREUTROPHIC	123.442	HYPEREUTROPHIC
AUGUST	166766701	713244	84	HYPEREUTROPHIC	103.367	HYPEREUTROPHIC
AUGUST	166766701	713244	86.3	HYPEREUTROPHIC	103.367	HYPEREUTROPHIC
AUGUST	166766701	713245	87.4	HYPEREUTROPHIC	71.3634	HYPEREUTROPHIC
AUGUST	166766701	713245	93.4	HYPEREUTROPHIC	71.3634	HYPEREUTROPHIC
AUGUST	167120822	173215	60.3	HYPEREUTROPHIC	140.789	HYPEREUTROPHIC
AUGUST	167120863	443140	21.4	EUTROPHIC	24.0639	EUTROPHIC
AUGUST	167120869	643125	9.47	EUTROPHIC	18.1592	EUTROPHIC
AUGUST	167120945	10022780	46.2	HYPEREUTROPHIC	189.432	HYPEREUTROPHIC
AUGUST	167120945	10022780	34.7	HYPEREUTROPHIC	189.432	HYPEREUTROPHIC
JULY	1849501	43113	7.31	EUTROPHIC	15.4474	EUTROPHIC
JULY	1849955	583170	4.95	MESOTROPHIC	22.3725	EUTROPHIC
JULY	1855411	663129	1.79	OLIGOTROPHIC	19.3145	EUTROPHIC
JULY	2260969	43037	2.34	MESOTROPHIC	19.2614	EUTROPHIC
JULY	2260969	43037	1.54	OLIGOTROPHIC	19.2614	EUTROPHIC
JULY	2264553	663010	2	OLIGOTROPHIC	0.344268	OLIGOTROPHIC
JULY	2266141	73048	22.3	EUTROPHIC	64.5418	HYPEREUTROPHIC
JULY	2266141	73079	20.8	EUTROPHIC	33.4415	HYPEREUTROPHIC
JULY	2644214	493145	60.4	HYPEREUTROPHIC	125.461	HYPEREUTROPHIC
JULY	2647328	563057	4.61	MESOTROPHIC	61.3209	HYPEREUTROPHIC
JULY	2647328	563057	14.2	EUTROPHIC	61.3209	HYPEREUTROPHIC
JULY	2647328	563057	7.25	EUTROPHIC	61.3209	HYPEREUTROPHIC
JULY	6842481	193047	6.68	MESOTROPHIC	49.0251	HYPEREUTROPHIC
JULY	6866613	13029	72.9	HYPEREUTROPHIC	105.724	HYPEREUTROPHIC
JULY	9022639	213131	31.9	HYPEREUTROPHIC	44.9985	HYPEREUTROPHIC
JULY	9022733	213124	1.99	OLIGOTROPHIC	12.1348	EUTROPHIC
JULY	9022741	213123	1.24	OLIGOTROPHIC	28.1436	EUTROPHIC
JULY	9033933	10050077	129	HYPEREUTROPHIC	104.03	HYPEREUTROPHIC
JULY	9033933	10050078	71.5	HYPEREUTROPHIC	115.417	HYPEREUTROPHIC
JULY	9033933	10050079	95.3	HYPEREUTROPHIC	130.783	HYPEREUTROPHIC
JULY	11949795	643247	23.7	EUTROPHIC	47.5657	HYPEREUTROPHIC
JULY	12991001	513095	32.7	HYPEREUTROPHIC	32.2796	HYPEREUTROPHIC
JULY	12991001	513133	34.6	HYPEREUTROPHIC	41.8108	HYPEREUTROPHIC
JULY	12991001	643220	17.2	EUTROPHIC	43.6698	HYPEREUTROPHIC
JULY	13078143	663092	3.92	MESOTROPHIC	22.8825	EUTROPHIC
JULY	13078143	663092	2.4	MESOTROPHIC	22.8825	EUTROPHIC
JULY	13078315	583095	65.3	HYPEREUTROPHIC	88.0708	HYPEREUTROPHIC
JULY	13078315	583109	74.8	HYPEREUTROPHIC	109.383	HYPEREUTROPHIC
JULY	13102555	613121	14.1	EUTROPHIC	55.1571	HYPEREUTROPHIC
JULY	13105755	93096	56.9	HYPEREUTROPHIC	74.8487	HYPEREUTROPHIC
JULY	13105755	93096	28.9	EUTROPHIC	74.8487	HYPEREUTROPHIC
JULY	13105755	93159	47.9	HYPEREUTROPHIC	69.3493	HYPEREUTROPHIC
JULY	13105755	93159	54.2	HYPEREUTROPHIC	69.3493	HYPEREUTROPHIC
JULY	13105755	10039943	11.3	EUTROPHIC	95.8806	HYPEREUTROPHIC
JULY	13118762	583055	11.7	EUTROPHIC	27.5757	EUTROPHIC
JULY	13120978	583046	2.3	MESOTROPHIC	6.49173	MESOTROPHIC
JULY	13121108	583047	6.45	MESOTROPHIC	14.3073	EUTROPHIC
JULY	13124080	93104	42.2	HYPEREUTROPHIC	114.915	HYPEREUTROPHIC
JULY	13124080	10039137	22.6	EUTROPHIC	67.2916	HYPEREUTROPHIC
JULY	13281252	143123	24.4	EUTROPHIC	133.853	HYPEREUTROPHIC
JULY	13281252	143123	89.6	HYPEREUTROPHIC	133.853	HYPEREUTROPHIC
JULY	13282702	283123	2.29	MESOTROPHIC	30.4957	HYPEREUTROPHIC
JULY	13282702	283123	3.96	MESOTROPHIC	30.4957	HYPEREUTROPHIC
JULY	13290818	683125	5.96	MESOTROPHIC	20.2958	EUTROPHIC
JULY	13290832	683303	2.56	MESOTROPHIC	37.0381	HYPEREUTROPHIC
JULY	13290832	683304	7.49	EUTROPHIC	16.5824	EUTROPHIC
JULY	13290898	683302	2.28	MESOTROPHIC	24.1478	EUTROPHIC
JULY	13290920	683129	2	OLIGOTROPHIC	23.1041	EUTROPHIC
JULY	13294928	653215	6.24	MESOTROPHIC	33.6615	HYPEREUTROPHIC
JULY	13294928	653215	15.3	EUTROPHIC	33.6615	HYPEREUTROPHIC
JULY	13294928	10031263	4.16	MESOTROPHIC	22.6552	EUTROPHIC
JULY	13294928	10041431	9.15	EUTROPHIC	31.2498	HYPEREUTROPHIC
JULY	13343976	10049228	5.28	MESOTROPHIC	32.8701	HYPEREUTROPHIC
JULY	13344186	643638	2.04	MESOTROPHIC	29.7028	EUTROPHIC
JULY	13345552	263059	7.08	EUTROPHIC	16.8579	EUTROPHIC
JULY	13346740	643471	0.778	OLIGOTROPHIC	15.2932	EUTROPHIC
JULY	13393577	643050	8.89	EUTROPHIC	29.1376	EUTROPHIC
JULY	13393577	643050	12.1	EUTROPHIC	29.1376	EUTROPHIC
JULY	13393595	643051	8.13	EUTROPHIC	8.63559	EUTROPHIC
JULY	13393683	643074	18.5	EUTROPHIC	43.5824	HYPEREUTROPHIC
JULY	13393683	643074	18.9	EUTROPHIC	43.5824	HYPEREUTROPHIC
JULY	13393943	443210	5.92	MESOTROPHIC	22.5017	EUTROPHIC
JULY	13394453	443147	1.72	OLIGOTROPHIC	18.7412	EUTROPHIC
JULY	13394529	443055	5.87	MESOTROPHIC	19.0992	EUTROPHIC
JULY	13395257	353094	2.84	MESOTROPHIC	18.1854	EUTROPHIC
JULY	13631537	573125	55	HYPEREUTROPHIC	80.5643	HYPEREUTROPHIC
JULY	14767156	683143	2.76	MESOTROPHIC	23.7157	EUTROPHIC
JULY	14767798	523124	7.1	EUTROPHIC	28.3711	EUTROPHIC
JULY	14767798	523124	6.35	MESOTROPHIC	28.3711	EUTROPHIC
JULY	14768018	653122	1.14	OLIGOTROPHIC	11.0323	EUTROPHIC
JULY	166766656	213138	0.948	OLIGOTROPHIC	15.4454	EUTROPHIC
JULY	166766677	243021	4.85	MESOTROPHIC	6.33978	MESOTROPHIC
JULY	166766677	243021	3.92	MESOTROPHIC	6.33978	MESOTROPHIC
JULY	166766677	243049	1.98	OLIGOTROPHIC	3.81035	MESOTROPHIC
JULY	166766701	713243	39.4	HYPEREUTROPHIC	88.8187	HYPEREUTROPHIC
JULY	166766701	713243	40.2	HYPEREUTROPHIC	88.8187	HYPEREUTROPHIC
JULY	166766701	713244	34.6	HYPEREUTROPHIC	74.9742	HYPEREUTROPHIC
JULY	166766701	713244	18.5	EUTROPHIC	74.9742	HYPEREUTROPHIC
JULY	166766701	713245	33.8	HYPEREUTROPHIC	90.3163	HYPEREUTROPHIC
JULY	166766701	713245	34.5	HYPEREUTROPHIC	90.3163	HYPEREUTROPHIC
JULY	167120822	173215	54.5	HYPEREUTROPHIC	146.487	HYPEREUTROPHIC
JULY	167120889	13169	164	HYPEREUTROPHIC	123.74	HYPEREUTROPHIC
JULY	167120945	10022780	222	HYPEREUTROPHIC	166.083	HYPEREUTROPHIC
JUNE	1849955	583170	9.18	EUTROPHIC	20.4828	EUTROPHIC
JUNE	2266141	73048	8.46	EUTROPHIC	19.1782	EUTROPHIC
JUNE	2644120	493114	2.77	MESOTROPHIC	17.3446	EUTROPHIC
JUNE	2644120	493126	4.01	MESOTROPHIC	18.4648	EUTROPHIC
JUNE	2644120	493126	3.07	MESOTROPHIC	18.4648	EUTROPHIC
JUNE	2644214	493145	6.69	MESOTROPHIC	20.0095	EUTROPHIC
JUNE	2647328	563057	8.58	EUTROPHIC	17.6748	EUTROPHIC
JUNE	2647328	563057	7.2	EUTROPHIC	17.6748	EUTROPHIC
JUNE	6842481	193047	5.25	MESOTROPHIC	34.9866	HYPEREUTROPHIC
JUNE	9022639	213131	10.5	EUTROPHIC	35.1837	HYPEREUTROPHIC
JUNE	9022733	213124	0.343	OLIGOTROPHIC	15.1175	EUTROPHIC
JUNE	12991001	513126	10.2	EUTROPHIC	21.9571	EUTROPHIC
JUNE	12991001	643220	12.3	EUTROPHIC	46.3585	HYPEREUTROPHIC
JUNE	12991467	513128	7.47	EUTROPHIC	28.7091	EUTROPHIC
JUNE	13078315	583095	4.8	MESOTROPHIC	20.4828	EUTROPHIC
JUNE	13078315	583109	10.3	EUTROPHIC	15.9632	EUTROPHIC
JUNE	13102555	613121	24.1	EUTROPHIC	77.9798	HYPEREUTROPHIC
JUNE	13282702	283123	2.56	MESOTROPHIC	16.7798	EUTROPHIC
JUNE	13290818	683125	13	EUTROPHIC	15.9411	EUTROPHIC
JUNE	13294928	653215	20.2	EUTROPHIC	28.045	EUTROPHIC
JUNE	13294928	653215	17.8	EUTROPHIC	28.045	EUTROPHIC
JUNE	13294928	10031263	6.54	MESOTROPHIC	32.4648	HYPEREUTROPHIC
JUNE	13294928	10041431	12.6	EUTROPHIC	46.2528	HYPEREUTROPHIC
JUNE	13344186	643638	3.01	MESOTROPHIC	28.5908	EUTROPHIC
JUNE	13345552	263059	7.99	EUTROPHIC	11.5038	EUTROPHIC
JUNE	13346740	643471	1.77	OLIGOTROPHIC	15.5007	EUTROPHIC
JUNE	13393595	643051	4.26	MESOTROPHIC	11.3721	EUTROPHIC
JUNE	13393683	643074	22.8	EUTROPHIC	36.8919	HYPEREUTROPHIC
JUNE	13393943	443210	11.5	EUTROPHIC	24.1322	EUTROPHIC
JUNE	13394529	443055	6.82	MESOTROPHIC	23.0146	EUTROPHIC
JUNE	13631537	573125	18.6	EUTROPHIC	58.4419	HYPEREUTROPHIC
JUNE	14767798	523124	4.72	MESOTROPHIC	21.0731	EUTROPHIC
JUNE	14768018	653122	2.61	MESOTROPHIC	5.60014	MESOTROPHIC
JUNE	166766677	243021	5.4	MESOTROPHIC	14.9945	EUTROPHIC
JUNE	166766677	243049	4.65	MESOTROPHIC	11.5273	EUTROPHIC
JUNE	166766701	713243	8.03	EUTROPHIC	47.872	HYPEREUTROPHIC
JUNE	166766701	713244	6.57	MESOTROPHIC	23.3754	EUTROPHIC
JUNE	166766701	713245	12.5	EUTROPHIC	34.7141	HYPEREUTROPHIC
JUNE	167120863	443140	11.8	EUTROPHIC	7.0184	EUTROPHIC
JUNE	167120889	13169	3.42	MESOTROPHIC	36.4733	HYPEREUTROPHIC
